# Supplementary material for: (E)-1-[4-(Dimethyl­amino)benzyl­idene]thio­semicarbazide
Source: Acta Crystallogr Sect E Struct Rep Online. 2009 Jan 8;65(Pt 2):o237. doi: 10.1107/S1600536808043778 (PMC2968255; doi:10.1107/S1600536808043778)
Supplement: Supplementary file 2 [file e-65-0o237-Isup2.hkl]

# 
# h,k,l, Fc-squared, Fo-squared, sigma(Fo-squared) and status flag 
# 
data_I
_shelx_title ' 081008a in P2(1)/n' 
_shelx_refln_list_code          4 
_shelx_F_calc_maximum      138.36 
_exptl_crystal_F_000       472.00 
_reflns_d_resolution_high  0.8411 
 
loop_ 
 _symmetry_equiv_pos_as_xyz 
 'x, y, z' 
 '-x+1/2, y+1/2, -z+1/2' 
 '-x, -y, -z' 
 'x-1/2, -y-1/2, z-1/2' 
 
_cell_length_a     5.6984 
_cell_length_b     8.9493 
_cell_length_c    22.8127 
_cell_angle_alpha  90.000 
_cell_angle_beta   93.860 
_cell_angle_gamma  90.000 
 
_shelx_F_squared_multiplier     1.000 
 
loop_ 
 _refln_index_h 
 _refln_index_k 
 _refln_index_l 
 _refln_F_squared_calc 
 _refln_F_squared_meas 
 _refln_F_squared_sigma 
 _refln_observed_status 
   2   0   0     1560.76     1565.34     25.26 o 
   4   0   0      443.21      452.66      8.49 o 
   6   0   0      172.39      192.69     12.64 o 
   1   1   0     4310.65     4317.17     39.53 o 
   2   1   0      582.48      607.57      6.18 o 
   3   1   0      197.84      184.58      3.04 o 
   4   1   0      288.14      283.64      4.49 o 
   5   1   0      157.80      166.06      4.90 o 
   6   1   0      126.66      135.74      7.49 o 
   0   2   0     2623.63     3070.33     67.30 o 
   1   2   0     1817.17     1875.93     29.52 o 
   2   2   0      448.16      475.48      7.43 o 
   3   2   0       53.89       39.46      1.74 o 
   4   2   0        9.82       13.86      1.70 o 
   5   2   0       53.84       53.89      3.48 o 
   6   2   0        0.21        2.27      3.09 o 
   1   3   0     1132.56     1169.36     15.90 o 
   2   3   0        2.66        5.97      1.08 o 
   3   3   0       32.59       27.15      2.28 o 
   4   3   0       40.12       35.14      2.25 o 
   5   3   0       78.93       74.77      4.34 o 
   6   3   0        1.02       -0.55      2.41 o 
   0   4   0      453.35      479.51     14.72 o 
   1   4   0        8.17       15.93      1.32 o 
   2   4   0      172.08      162.24      3.26 o 
   3   4   0      189.71      194.41      3.95 o 
   4   4   0      191.55      194.01      5.94 o 
   5   4   0       42.25       30.62      3.73 o 
   6   4   0        0.17        0.76      2.66 o 
   1   5   0       29.93       28.73      2.43 o 
   2   5   0      222.00      220.42      4.50 o 
   3   5   0       51.80       52.68      3.19 o 
   4   5   0      208.66      201.18     12.42 o 
   5   5   0        8.02        7.60      2.88 o 
   0   6   0      290.48      251.62      7.19 o 
   1   6   0      120.97      121.24      2.88 o 
   2   6   0      109.70      109.37      4.31 o 
   3   6   0       69.86       71.38      5.01 o 
   4   6   0       37.96       37.78      3.92 o 
   5   6   0       11.57       13.49      3.54 o 
   1   7   0       67.41       70.30      4.31 o 
   2   7   0       43.28       40.80      3.53 o 
   3   7   0       43.43       56.04      6.16 o 
   4   7   0        3.60        2.53      2.90 o 
   5   7   0        3.64        3.26      4.44 o 
   0   8   0        3.90        4.68      2.45 o 
   1   8   0       28.40       33.56      3.42 o 
   2   8   0        0.07       -2.92      1.95 o 
   3   8   0       62.29       58.10      5.89 o 
   4   8   0        1.85        2.32      3.12 o 
   1   9   0       15.74       16.68      2.93 o 
   2   9   0        0.81        3.32      3.26 o 
   3   9   0       29.01       19.43      5.80 o 
   0  10   0       15.94       18.58      6.36 o 
   1  10   0        0.18       -0.48      2.92 o 
   2  10   0       44.40       64.02      6.59 o 
  -5   0   1        7.14        2.47      2.29 o 
  -3   0   1      379.30      401.05      7.09 o 
  -1   0   1      138.83      160.19      2.74 o 
   1   0   1      231.56      228.84      3.50 o 
   3   0   1      105.22       99.11      3.05 o 
   5   0   1      733.49      783.98     16.19 o 
  -6   1   1       40.09       47.31      5.88 o 
  -5   1   1      231.45      238.14      5.20 o 
  -4   1   1       15.55       16.21      1.58 o 
  -3   1   1      341.22      347.76      4.56 o 
  -2   1   1     1575.84     1623.99     14.38 o 
  -1   1   1       72.41       42.80      1.15 o 
   0   1   1      495.30      520.28     13.57 o 
   1   1   1      662.91      658.99      6.86 o 
   2   1   1      471.04      490.44      5.02 o 
   3   1   1      625.66      630.60      6.91 o 
   4   1   1      467.00      458.40      6.01 o 
   5   1   1        0.09       -0.01      1.78 o 
   6   1   1       22.35       32.82      5.01 o 
  -6   2   1       62.97       69.64      5.10 o 
  -5   2   1       90.65       79.46      3.64 o 
  -4   2   1     1376.13     1412.54     15.95 o 
  -3   2   1       59.52       56.82      2.38 o 
  -2   2   1      120.18      109.07      2.23 o 
  -1   2   1      120.20      115.83      2.09 o 
   0   2   1    17897.80    16279.85    520.58 o 
   1   2   1     2906.77     3019.14     33.45 o 
   2   2   1     1032.73     1100.43     11.66 o 
   3   2   1       19.08       14.57      1.46 o 
   4   2   1       71.54       73.26      2.58 o 
   5   2   1       55.62       53.15      3.36 o 
   6   2   1       27.30       23.47      7.08 o 
  -6   3   1       11.81        9.78      3.21 o 
  -5   3   1      106.42      100.18      4.82 o 
  -4   3   1       13.77       15.08      1.80 o 
  -3   3   1        5.69       10.97      3.41 o 
  -2   3   1        6.08        9.04      1.03 o 
  -1   3   1     1207.57     1292.39     15.02 o 
   0   3   1     1603.44     1705.01     25.72 o 
   1   3   1       13.24       18.35      3.71 o 
   2   3   1      707.75      810.79      9.31 o 
   3   3   1        1.90        0.87      0.93 o 
   4   3   1      130.11      127.07      4.08 o 
   5   3   1        0.20       -1.03      2.02 o 
   6   3   1        2.35        3.65      3.60 o 
  -6   4   1       42.99       38.54      6.58 o 
  -5   4   1       43.16       42.97      4.19 o 
  -4   4   1      353.67      360.88      8.87 o 
  -3   4   1       34.71       35.76      1.99 o 
  -2   4   1       41.59       30.77      1.86 o 
  -1   4   1      226.84      219.24      5.00 o 
   0   4   1      264.76      268.92      6.03 o 
   1   4   1      216.37      254.67      3.50 o 
   2   4   1      112.61      123.07      3.09 o 
   3   4   1       13.75       14.74      1.52 o 
   4   4   1       61.59       70.73      3.90 o 
   5   4   1       12.97       12.52      2.92 o 
   6   4   1        8.29        7.08      3.01 o 
  -5   5   1        0.42       -2.99      1.99 o 
  -4   5   1        0.43        3.39      3.05 o 
  -3   5   1       84.87       83.22      3.35 o 
  -2   5   1        8.65        7.99      1.33 o 
  -1   5   1        1.49        3.66      1.05 o 
   0   5   1       41.22       39.32      2.23 o 
   1   5   1     1515.23     1608.97     20.56 o 
   2   5   1        4.46        4.91      2.14 o 
   3   5   1      197.04      213.85      6.44 o 
   4   5   1        1.85        2.04      2.13 o 
   5   5   1       20.81       16.74      3.34 o 
  -5   6   1       23.66       36.15      4.49 o 
  -4   6   1       39.14       41.69      4.80 o 
  -3   6   1      187.20      209.85      7.39 o 
  -2   6   1        7.54        5.91      1.92 o 
  -1   6   1       65.57       71.80      2.55 o 
   0   6   1        0.42        0.71      1.19 o 
   1   6   1       71.52       75.30      2.31 o 
   2   6   1       18.39       15.22      2.81 o 
   3   6   1       23.63       18.00      2.98 o 
   4   6   1       15.66       12.34      3.02 o 
   5   6   1       62.60       70.98      5.45 o 
  -5   7   1        2.83       -2.64      3.59 o 
  -4   7   1        2.36        3.45      3.12 o 
  -3   7   1       27.02       26.96      5.78 o 
  -2   7   1        1.50        0.46      1.78 o 
  -1   7   1        0.05       -0.11      1.55 o 
   0   7   1       32.35       32.12      2.46 o 
   1   7   1        5.53        3.09      1.77 o 
   2   7   1       43.91       46.19      3.75 o 
   3   7   1        6.17        3.47      2.87 o 
   4   7   1       17.55       20.95      4.27 o 
   5   7   1        1.26        1.85      2.93 o 
  -4   8   1       52.79       56.02     12.24 o 
  -3   8   1       11.88       11.87      3.66 o 
  -2   8   1       15.93       14.42      2.93 o 
  -1   8   1        1.94        1.44      2.12 o 
   0   8   1       16.29       21.55      2.88 o 
   1   8   1        0.10       -2.48      1.66 o 
   2   8   1        2.87        6.02      3.06 o 
   3   8   1        0.63       -2.03      2.41 o 
   4   8   1        3.10        1.74      3.47 o 
  -3   9   1        0.16        1.65      4.91 o 
  -2   9   1        2.05        3.08      3.15 o 
  -1   9   1        4.89        1.24      2.32 o 
   0   9   1       22.61       19.08      3.97 o 
   1   9   1        0.25       -1.79      2.18 o 
   2   9   1       19.17       19.47      4.12 o 
   3   9   1        0.40       -0.11      3.26 o 
  -2  10   1       13.96       21.11      7.03 o 
  -1  10   1       41.31       43.04      5.61 o 
   0  10   1        5.25        4.33      3.25 o 
   1  10   1        0.73       -2.21      4.40 o 
   2  10   1       31.69       41.08      5.76 o 
  -6   0   2        0.08       -2.98      4.73 o 
  -4   0   2      466.42      470.81      8.84 o 
  -2   0   2      451.28      421.22      6.65 o 
   0   0   2     1079.95      975.77     15.34 o 
   2   0   2        0.40       -0.72      0.56 o 
   4   0   2      503.61      493.60      8.91 o 
   6   0   2      152.69      147.30     11.19 o 
  -6   1   2        1.21       -3.07      3.00 o 
  -5   1   2       70.53       62.45      3.05 o 
  -4   1   2      602.47      591.31      7.27 o 
  -3   1   2       54.78       51.28      1.69 o 
  -2   1   2     1866.87     1960.69     17.14 o 
  -1   1   2        1.27        2.40      0.75 o 
   0   1   2       32.40       30.60      0.83 o 
   1   1   2     5415.43     5678.68     84.54 o 
   2   1   2      107.58      105.40      1.81 o 
   3   1   2      197.99      210.98      3.28 o 
   4   1   2        0.35       -1.47      0.98 o 
   5   1   2      179.18      175.35      4.99 o 
   6   1   2        0.01       -0.99      3.24 o 
  -6   2   2       46.26       55.39      4.59 o 
  -5   2   2        1.32       -0.26      1.86 o 
  -4   2   2      530.15      541.88      7.88 o 
  -3   2   2       53.90       43.55      1.84 o 
  -2   2   2       62.80       60.05      1.74 o 
  -1   2   2      219.39      222.99      3.64 o 
   0   2   2      421.16      398.23      5.02 o 
   1   2   2     1518.13     1532.69     17.12 o 
   2   2   2        0.85       -0.84      0.56 o 
   3   2   2      154.78      125.54      2.31 o 
   4   2   2       48.69       46.87      3.03 o 
   5   2   2       91.86       96.38      3.91 o 
   6   2   2        3.55        3.28      2.75 o 
  -6   3   2        0.00        1.71      2.70 o 
  -5   3   2        0.14       -0.03      2.14 o 
  -4   3   2       21.22       24.58      2.14 o 
  -3   3   2      983.35      965.27     11.36 o 
  -2   3   2       46.04       36.63      1.92 o 
  -1   3   2      125.37      113.69      2.28 o 
   0   3   2      709.29      727.31     10.28 o 
   1   3   2     1271.97     1380.80     13.70 o 
   2   3   2      122.45      165.67      3.13 o 
   3   3   2      132.92      149.13      3.53 o 
   4   3   2       33.97       30.32      6.40 o 
   5   3   2      252.04      243.62      6.22 o 
   6   3   2        7.83        6.51      3.60 o 
  -6   4   2        2.45        2.46      2.96 o 
  -5   4   2        3.88        0.56      2.21 o 
  -4   4   2       83.54       87.74      3.62 o 
  -3   4   2       25.19       25.03      5.00 o 
  -2   4   2      276.68      274.05      4.76 o 
  -1   4   2     1605.68     1689.00     42.07 o 
   0   4   2      518.75      504.05      8.70 o 
   1   4   2     3183.78     3248.48     30.63 o 
   2   4   2      221.41      254.91      4.79 o 
   3   4   2       91.95       86.72      2.64 o 
   4   4   2      230.39      228.99      5.43 o 
   5   4   2       62.99       70.51      4.51 o 
   6   4   2        2.70        0.98      2.86 o 
  -5   5   2        7.02        5.12      2.60 o 
  -4   5   2      154.21      160.18      6.09 o 
  -3   5   2        0.22       -2.08      1.38 o 
  -2   5   2       37.06       27.25      3.33 o 
  -1   5   2       69.22       77.38      2.34 o 
   0   5   2      545.36      569.91     16.52 o 
   1   5   2       32.64       45.54      4.00 o 
   2   5   2       22.65       17.50      1.56 o 
   3   5   2       43.38       46.78      2.86 o 
   4   5   2       38.83       36.38      3.77 o 
   5   5   2       10.16       12.31      3.18 o 
  -5   6   2        3.25        1.49      3.42 o 
  -4   6   2       69.01       67.92      5.06 o 
  -3   6   2      109.10      112.53      4.43 o 
  -2   6   2       14.53       12.18      2.24 o 
  -1   6   2       72.98       67.45      3.70 o 
   0   6   2      213.29      198.86      5.29 o 
   1   6   2       21.98       21.62      1.63 o 
   2   6   2       74.06       62.21      2.90 o 
   3   6   2       14.49       16.12      2.93 o 
   4   6   2        3.13        5.95      2.63 o 
   5   6   2        3.57        6.67      2.95 o 
  -5   7   2        7.33        7.43      4.33 o 
  -4   7   2        0.19       -0.59      2.74 o 
  -3   7   2        2.30       -3.82      2.60 o 
  -2   7   2        2.48        1.37      1.85 o 
  -1   7   2       18.24       20.25      2.71 o 
   0   7   2      300.25      291.34      7.11 o 
   1   7   2       15.93       16.23      2.58 o 
   2   7   2        2.28       -0.93      2.37 o 
   3   7   2        3.42       -1.68      2.50 o 
   4   7   2       13.31       10.20      3.10 o 
   5   7   2       21.41       20.26      3.94 o 
  -4   8   2        1.36        3.01      3.52 o 
  -3   8   2        9.62       10.48      3.49 o 
  -2   8   2       21.49       23.05      3.34 o 
  -1   8   2       11.91        9.29      2.41 o 
   0   8   2       24.17       27.41      3.72 o 
   1   8   2       81.55       77.38      4.10 o 
   2   8   2        0.28        1.83      2.84 o 
   3   8   2        4.37       -1.44      2.70 o 
   4   8   2        0.20       -1.89      3.20 o 
  -3   9   2        2.24       -2.60      5.44 o 
  -2   9   2        0.45       -3.04      2.03 o 
  -1   9   2       10.02        8.19      2.73 o 
   0   9   2        0.49       -0.40      2.83 o 
   1   9   2        2.15        0.75      2.07 o 
   2   9   2        1.87        1.89      3.12 o 
   3   9   2        8.16        7.19      3.69 o 
  -2  10   2        3.70        2.15      3.60 o 
  -1  10   2        3.15        0.62      4.80 o 
   0  10   2        1.40        1.59      3.37 o 
   1  10   2        1.30       -0.19      4.24 o 
   2  10   2        4.23        5.40      3.68 o 
  -5   0   3      415.76      429.48      9.18 o 
  -3   0   3     1534.65     1556.71     20.62 o 
  -1   0   3       36.06       16.16      3.71 o 
   1   0   3     4999.93     4927.30     73.37 o 
   3   0   3      227.85      239.69      4.99 o 
   5   0   3      116.23      110.24      8.75 o 
  -6   1   3        1.36       -3.60      2.40 o 
  -5   1   3       16.93       15.50      2.29 o 
  -4   1   3       16.06       15.69      1.61 o 
  -3   1   3       82.40       79.42      2.07 o 
  -2   1   3      195.11      194.52      3.19 o 
  -1   1   3       69.36       63.32      1.91 o 
   0   1   3     1683.45     1600.88     16.99 o 
   1   1   3    17657.52    17086.37    433.61 o 
   2   1   3      585.73      621.22      6.90 o 
   3   1   3      488.63      473.09      5.57 o 
   4   1   3       56.89       60.77      2.03 o 
   5   1   3      214.05      217.26      6.53 o 
   6   1   3        1.69        1.10      3.13 o 
  -6   2   3       49.00       60.21      8.88 o 
  -5   2   3      108.25      120.30      4.94 o 
  -4   2   3      191.04      186.53      4.23 o 
  -3   2   3       27.61       29.90      1.79 o 
  -2   2   3      805.29      814.87      9.13 o 
  -1   2   3      805.91      835.67     15.63 o 
   0   2   3     4014.19     4044.73     45.35 o 
   1   2   3    19144.53    19816.93    649.10 o 
   2   2   3      103.02      120.21      2.61 o 
   3   2   3        0.12       -1.09      0.73 o 
   4   2   3       53.09       44.26      2.54 o 
   5   2   3        0.46        0.11      1.77 o 
   6   2   3       50.16       56.54      6.27 o 
  -6   3   3       94.68      101.33      5.30 o 
  -5   3   3       35.51       31.28      3.78 o 
  -4   3   3      397.14      403.77      7.62 o 
  -3   3   3        4.67        2.32      1.36 o 
  -2   3   3      171.03      170.90      3.22 o 
  -1   3   3       14.96        9.18      1.24 o 
   0   3   3     1233.69     1210.07     34.45 o 
   1   3   3     1266.99     1322.96     27.70 o 
   2   3   3      588.60      578.06     11.63 o 
   3   3   3       58.52       63.17      2.14 o 
   4   3   3      265.17      263.91      5.66 o 
   5   3   3       30.81       37.54      3.23 o 
   6   3   3        0.16       -1.56      2.99 o 
  -6   4   3        1.20       -0.44      2.92 o 
  -5   4   3       20.17       16.21      3.39 o 
  -4   4   3       35.45       38.96      3.13 o 
  -3   4   3      249.75      260.86      5.39 o 
  -2   4   3       48.00       47.68      1.74 o 
  -1   4   3     1434.43     1440.73     30.86 o 
   0   4   3      239.11      234.41      4.86 o 
   1   4   3       98.46       89.36      4.78 o 
   2   4   3        5.64        9.79      1.26 o 
   3   4   3       72.26       74.07      2.98 o 
   4   4   3       54.39       57.21      3.18 o 
   5   4   3        4.15        1.19      2.31 o 
   6   4   3       20.83       22.52      4.73 o 
  -5   5   3        0.10       -1.71      2.28 o 
  -4   5   3       64.12       59.97      4.83 o 
  -3   5   3       13.73       16.69      2.44 o 
  -2   5   3      254.12      260.76      6.34 o 
  -1   5   3        0.50       -0.95      1.12 o 
   0   5   3      193.92      202.90      4.89 o 
   1   5   3      987.51     1016.84     11.20 o 
   2   5   3       41.30       52.24      2.14 o 
   3   5   3      145.43      139.94      4.21 o 
   4   5   3        3.63       -1.99      2.03 o 
   5   5   3      137.96      142.41      6.24 o 
  -5   6   3        0.65       -3.37      2.99 o 
  -4   6   3       29.16       22.71      4.37 o 
  -3   6   3      174.48      168.18     16.54 o 
  -2   6   3       15.21       18.06      2.62 o 
  -1   6   3      244.10      250.81      8.64 o 
   0   6   3      415.49      444.81      8.54 o 
   1   6   3       77.79       77.00      3.30 o 
   2   6   3        0.63       -0.78      1.15 o 
   3   6   3        0.23       -2.83      1.93 o 
   4   6   3       18.57       16.33      7.18 o 
   5   6   3        0.73       -1.21      2.50 o 
  -5   7   3        1.64       -4.53      4.23 o 
  -4   7   3       44.23       49.51     10.67 o 
  -3   7   3        4.42       -0.01      2.07 o 
  -2   7   3        0.14        1.08      1.92 o 
  -1   7   3        0.37       -2.47      1.65 o 
   0   7   3       32.21       38.29      3.15 o 
   1   7   3       16.35       20.07      2.46 o 
   2   7   3        0.44       -3.31      4.43 o 
   3   7   3       24.92       20.97      3.50 o 
   4   7   3       54.17       64.73      6.52 o 
  -4   8   3        7.67       10.79      4.53 o 
  -3   8   3       15.78       10.45      3.66 o 
  -2   8   3      166.42      176.68      6.28 o 
  -1   8   3       28.73       34.24      3.49 o 
   0   8   3       50.89       55.39      3.62 o 
   1   8   3        3.63        3.74      2.24 o 
   2   8   3       16.31       14.72      3.63 o 
   3   8   3       27.71       31.22      4.71 o 
   4   8   3        2.06       -1.59      4.63 o 
  -3   9   3        9.81        6.79      3.28 o 
  -2   9   3        0.02       -3.30      2.46 o 
  -1   9   3      104.42      125.02      5.53 o 
   0   9   3        5.27        2.93      3.04 o 
   1   9   3        1.99       -1.40      2.69 o 
   2   9   3       13.90       10.72      6.38 o 
   3   9   3        8.31        6.36      3.52 o 
  -2  10   3       21.58       20.18      4.76 o 
  -1  10   3        1.23       -2.45      3.03 o 
   0  10   3       12.22        6.98      3.51 o 
   1  10   3        0.99       -2.61      2.92 o 
   2  10   3        4.22        3.20      4.04 o 
  -6   0   4      180.29      197.11      8.64 o 
  -4   0   4      313.56      307.21      6.81 o 
  -2   0   4       57.54       42.93      1.87 o 
   0   0   4     2625.42     2267.39     43.41 o 
   2   0   4     1992.50     1919.24     27.07 o 
   4   0   4      218.80      204.43      5.13 o 
   6   0   4       17.55       18.70      6.14 o 
  -6   1   4        0.20       -2.66      2.30 o 
  -5   1   4       43.67       46.72      2.80 o 
  -4   1   4        4.43        0.76      1.14 o 
  -3   1   4      451.42      466.79      5.75 o 
  -2   1   4     1138.67     1149.61     12.05 o 
  -1   1   4      444.69      407.60      6.30 o 
   0   1   4     1615.45     1636.32     27.99 o 
   1   1   4     8852.20     8685.32    274.88 o 
   2   1   4        6.93       11.55      0.99 o 
   3   1   4      270.02      277.98      3.86 o 
   4   1   4      109.03      104.29      2.87 o 
   5   1   4       13.24       18.08      2.92 o 
   6   1   4       39.99       41.23      5.79 o 
  -6   2   4       29.09       32.32      5.00 o 
  -5   2   4      491.00      486.39      9.04 o 
  -4   2   4        1.10       -0.32      1.33 o 
  -3   2   4      822.27      823.56      9.91 o 
  -2   2   4        0.23       -0.19      0.99 o 
  -1   2   4        0.00        0.01      0.66 o 
   0   2   4       29.23       21.69      0.92 o 
   1   2   4       44.43       42.94      5.50 o 
   2   2   4      233.69      255.65      4.21 o 
   3   2   4      300.39      294.60      4.21 o 
   4   2   4       42.05       44.29      2.68 o 
   5   2   4      223.85      226.96      5.84 o 
   6   2   4       22.60       30.07      7.11 o 
  -6   3   4       12.44       18.06      3.72 o 
  -5   3   4        7.12        8.40      2.65 o 
  -4   3   4      241.12      238.94      5.74 o 
  -3   3   4     1801.20     1908.83     19.94 o 
  -2   3   4        5.30        9.37      1.90 o 
  -1   3   4      959.83      899.77     11.99 o 
   0   3   4      802.33      756.19     11.25 o 
   1   3   4     5274.74     5346.31     81.35 o 
   2   3   4     2574.87     2782.01     47.35 o 
   3   3   4      319.71      352.23      6.51 o 
   4   3   4       20.80       23.59      2.59 o 
   5   3   4       27.47       28.96      3.01 o 
   6   3   4        0.06       -2.08      2.78 o 
  -6   4   4       20.69       27.93      6.71 o 
  -5   4   4       31.03       38.30      4.07 o 
  -4   4   4      767.44      785.09     12.25 o 
  -3   4   4      187.64      195.65      5.51 o 
  -2   4   4       21.95       19.16      5.27 o 
  -1   4   4       12.74       19.15      2.68 o 
   0   4   4       91.57       94.54      2.91 o 
   1   4   4      149.84      164.13      2.90 o 
   2   4   4       10.65        6.20      1.25 o 
   3   4   4        4.49        2.76      1.45 o 
   4   4   4       15.43       19.53      2.65 o 
   5   4   4        7.83        5.15      2.77 o 
   6   4   4        2.65        5.34      3.72 o 
  -5   5   4        5.36        0.50      3.10 o 
  -4   5   4       19.11       10.64      2.63 o 
  -3   5   4        9.66       10.39      2.52 o 
  -2   5   4       67.27       75.10      4.28 o 
  -1   5   4       16.36       14.81      1.92 o 
   0   5   4       71.99       70.21      3.71 o 
   1   5   4       30.54       32.72      1.98 o 
   2   5   4        4.02        2.81      1.86 o 
   3   5   4       33.59       29.20      2.64 o 
   4   5   4       25.21       27.23      4.33 o 
   5   5   4        0.39        1.29      2.60 o 
  -5   6   4        1.07       -4.37      2.97 o 
  -4   6   4       26.32       24.14      4.63 o 
  -3   6   4        0.03       -1.18      1.91 o 
  -2   6   4      202.69      212.38      7.19 o 
  -1   6   4       17.96       19.37      2.38 o 
   0   6   4        2.82        3.67      1.56 o 
   1   6   4        4.74        6.29      2.27 o 
   2   6   4       28.16       20.44      2.25 o 
   3   6   4        3.72       -0.52      2.02 o 
   4   6   4       22.97       30.98      3.88 o 
   5   6   4        3.43        5.02      2.85 o 
  -5   7   4        0.04       -1.25      3.54 o 
  -4   7   4        0.00        0.65      5.15 o 
  -3   7   4      104.07      106.95     10.00 o 
  -2   7   4      198.51      204.87     10.99 o 
  -1   7   4      106.50      109.39      5.25 o 
   0   7   4        3.26        2.00      1.77 o 
   1   7   4       93.75       96.41      4.31 o 
   2   7   4       23.22       23.68      3.88 o 
   3   7   4       46.15       47.15      4.37 o 
   4   7   4       10.97        5.84      3.02 o 
  -4   8   4        1.24       -0.57      3.21 o 
  -3   8   4       14.89       12.49      3.72 o 
  -2   8   4        7.66        4.89      2.84 o 
  -1   8   4        6.88        6.05      2.39 o 
   0   8   4      277.36      270.41      9.63 o 
   1   8   4        9.59        5.68      2.38 o 
   2   8   4        0.66       -1.61      2.44 o 
   3   8   4       54.95       60.42      6.13 o 
   4   8   4        2.07        0.84      2.68 o 
  -3   9   4        6.10        7.21      3.58 o 
  -2   9   4        0.31        1.62      3.25 o 
  -1   9   4       21.84       23.03      4.44 o 
   0   9   4       51.60       57.84      5.61 o 
   1   9   4        1.55       -0.48      3.79 o 
   2   9   4        1.68       -0.20      2.84 o 
   3   9   4        0.10       -1.69      2.93 o 
  -2  10   4        4.88        7.99      5.50 o 
  -1  10   4       82.19       83.10      6.49 o 
   0  10   4       10.64        3.33      3.35 o 
   1  10   4        0.01       -2.35      2.97 o 
   2  10   4        0.01        0.50      3.39 o 
  -5   0   5      239.35      233.80      6.56 o 
  -3   0   5      460.25      486.50      8.42 o 
  -1   0   5     3164.23     3021.50     66.73 o 
   1   0   5       28.70       28.58      2.06 o 
   3   0   5       18.14       13.13      1.51 o 
   5   0   5       60.32       59.05      7.96 o 
  -6   1   5        4.30        2.25      2.72 o 
  -5   1   5       37.17       37.01      3.35 o 
  -4   1   5       69.10       49.87      2.42 o 
  -3   1   5     3504.22     3696.83     35.51 o 
  -2   1   5      521.59      491.79      6.81 o 
  -1   1   5      550.56      580.48      8.99 o 
   0   1   5       67.74       61.98      2.40 o 
   1   1   5        0.16        0.39      0.63 o 
   2   1   5       61.98       59.58      3.41 o 
   3   1   5      184.70      209.07      3.10 o 
   4   1   5       33.75       41.88      2.68 o 
   5   1   5      117.21      118.52      4.92 o 
   6   1   5       12.96       11.60      4.35 o 
  -6   2   5        2.22       -3.19      2.54 o 
  -5   2   5       54.47       57.08      3.73 o 
  -4   2   5      169.93      166.87      4.02 o 
  -3   2   5       42.21       43.66      2.32 o 
  -2   2   5      858.57      900.83     13.21 o 
  -1   2   5       69.98       69.19      2.28 o 
   0   2   5     2501.18     2509.03     37.46 o 
   1   2   5       66.70       62.47      1.85 o 
   2   2   5        3.08        6.69      1.46 o 
   3   2   5      157.53      163.19      2.71 o 
   4   2   5      111.79      107.92      3.45 o 
   5   2   5        2.75        2.05      2.15 o 
   6   2   5       10.05        9.16      3.92 o 
  -6   3   5       49.56       52.29      4.94 o 
  -5   3   5       28.98       29.67      3.07 o 
  -4   3   5        0.41       -1.00      2.19 o 
  -3   3   5        2.96        2.74      1.82 o 
  -2   3   5      133.14      127.10      3.82 o 
  -1   3   5      181.79      196.77      4.14 o 
   0   3   5       29.86       25.43      1.37 o 
   1   3   5      308.05      324.79      9.97 o 
   2   3   5     2139.68     2271.57     55.91 o 
   3   3   5       40.78       42.02      2.61 o 
   4   3   5      142.38      131.87      3.99 o 
   5   3   5       50.30       49.50      3.50 o 
   6   3   5       83.28      100.05      6.65 o 
  -6   4   5       14.19       11.11      4.10 o 
  -5   4   5        0.07        3.92      2.84 o 
  -4   4   5       19.34       20.43      2.90 o 
  -3   4   5      164.93      166.54      5.12 o 
  -2   4   5        4.44        4.12      1.43 o 
  -1   4   5      345.12      315.75      6.34 o 
   0   4   5       24.78       20.96      1.35 o 
   1   4   5     1116.49     1066.21     14.61 o 
   2   4   5       39.76       53.69      3.09 o 
   3   4   5       63.30       57.35      2.85 o 
   4   4   5        0.03       -2.28      1.52 o 
   5   4   5        2.23        1.02      2.32 o 
   6   4   5       15.25       11.68      4.25 o 
  -5   5   5       35.24       34.31      8.56 o 
  -4   5   5       36.06       27.57      3.27 o 
  -3   5   5      167.72      164.06      5.62 o 
  -2   5   5      391.07      391.66      7.68 o 
  -1   5   5        5.52        1.22      1.28 o 
   0   5   5       37.91       40.18      2.26 o 
   1   5   5      155.38      156.91      3.13 o 
   2   5   5      622.35      619.12     11.09 o 
   3   5   5       34.92       27.25      2.68 o 
   4   5   5       11.28       11.47      2.90 o 
   5   5   5       21.96       28.48      3.86 o 
  -5   6   5        0.01       -2.96      3.24 o 
  -4   6   5       39.38       43.65      5.17 o 
  -3   6   5       21.29       21.10      2.99 o 
  -2   6   5       12.29       15.30      2.32 o 
  -1   6   5      192.22      192.04      5.49 o 
   0   6   5      260.14      249.00      6.10 o 
   1   6   5      334.30      331.47     10.81 o 
   2   6   5       52.69       43.49      3.90 o 
   3   6   5        5.76        1.44      2.19 o 
   4   6   5        0.00        0.15      2.26 o 
   5   6   5        2.03        6.32      3.13 o 
  -5   7   5       40.38       47.37      6.25 o 
  -4   7   5       32.61       40.48      5.89 o 
  -3   7   5       34.54       29.82      3.51 o 
  -2   7   5        5.11        0.97      2.59 o 
  -1   7   5        1.26       -0.27      1.80 o 
   0   7   5        0.26       -1.19      1.55 o 
   1   7   5       67.22       71.32      3.61 o 
   2   7   5       39.86       40.63      3.85 o 
   3   7   5       66.29       63.09      4.39 o 
   4   7   5        3.87        3.28      2.72 o 
  -4   8   5        0.20       -1.93      3.40 o 
  -3   8   5       39.36       43.95      7.48 o 
  -2   8   5        0.52       -1.49      2.09 o 
  -1   8   5       13.17       12.83      2.64 o 
   0   8   5        0.61        0.66      2.67 o 
   1   8   5        7.59        2.26      2.79 o 
   2   8   5       17.61       15.29      5.54 o 
   3   8   5        3.64        6.09      3.38 o 
   4   8   5        2.28       -0.18      2.88 o 
  -3   9   5       12.69        9.32      5.21 o 
  -2   9   5        9.02       10.08      3.70 o 
  -1   9   5       51.34       54.18      5.78 o 
   0   9   5       76.26       80.66      4.48 o 
   1   9   5       40.31       32.37      4.69 o 
   2   9   5        1.40       -1.35      2.71 o 
   3   9   5        2.68        2.13      3.20 o 
  -2  10   5        1.61        1.02      2.24 o 
  -1  10   5        0.89        4.89      3.60 o 
   0  10   5        6.90        4.69      5.09 o 
   1  10   5       13.65       14.96      4.25 o 
  -6   0   6       66.06       69.37      7.92 o 
  -4   0   6      180.89      159.21      4.85 o 
  -2   0   6       39.63       52.44      4.16 o 
   0   0   6     3156.74     2964.79     68.10 o 
   2   0   6       24.74       14.97      1.63 o 
   4   0   6      135.05      141.62      5.75 o 
   6   0   6       52.89       63.33      9.17 o 
  -6   1   6       14.37       12.47      2.71 o 
  -5   1   6       24.62       23.55      2.53 o 
  -4   1   6       52.17       47.82      2.41 o 
  -3   1   6       23.57       28.10      2.29 o 
  -2   1   6     1549.20     1587.90     37.78 o 
  -1   1   6      347.51      354.52      8.41 o 
   0   1   6      627.86      645.09     13.17 o 
   1   1   6       64.23       67.73      1.92 o 
   2   1   6     3220.80     3142.82     39.49 o 
   3   1   6       21.16       24.28      1.35 o 
   4   1   6       58.16       58.00      2.65 o 
   5   1   6       39.62       42.92      3.85 o 
   6   1   6        2.27        1.94      3.53 o 
  -6   2   6        1.26       -2.59      2.59 o 
  -5   2   6       76.02       74.86      3.74 o 
  -4   2   6      299.29      302.49      5.58 o 
  -3   2   6      235.21      224.75      4.58 o 
  -2   2   6      171.11      168.25      4.30 o 
  -1   2   6      415.48      407.82      9.80 o 
   0   2   6     1095.99     1060.12     14.28 o 
   1   2   6      184.83      172.23      2.99 o 
   2   2   6        4.81        3.78      1.36 o 
   3   2   6      168.32      178.45      3.73 o 
   4   2   6       66.71       63.14      2.80 o 
   5   2   6       91.52       90.21      4.57 o 
   6   2   6       41.01       51.44      6.24 o 
  -6   3   6        3.55       -1.23      3.17 o 
  -5   3   6        1.13        0.31      2.39 o 
  -4   3   6       49.62       52.05      3.66 o 
  -3   3   6       30.73       30.26      2.71 o 
  -2   3   6       37.78       38.35      2.84 o 
  -1   3   6     2027.64     2180.22     54.57 o 
   0   3   6       35.44       38.93      1.38 o 
   1   3   6      928.52      888.79     16.47 o 
   2   3   6      319.56      310.44     10.25 o 
   3   3   6       27.03       22.40      2.69 o 
   4   3   6        6.26        5.25      1.79 o 
   5   3   6       61.66       69.22      4.38 o 
   6   3   6        0.12        0.90      5.51 o 
  -6   4   6       20.66       28.15      5.38 o 
  -5   4   6       77.84       75.69      5.55 o 
  -4   4   6        7.05        5.86      2.35 o 
  -3   4   6      523.05      521.89     10.11 o 
  -2   4   6       54.59       45.10      3.03 o 
  -1   4   6        6.59        6.29      1.77 o 
   0   4   6      130.55      122.51      3.18 o 
   1   4   6      256.16      253.29      4.70 o 
   2   4   6     2015.72     1944.02     39.54 o 
   3   4   6       10.33        8.13      1.90 o 
   4   4   6       12.49        7.25      2.10 o 
   5   4   6       25.25       24.72      2.96 o 
  -5   5   6       13.38       13.25      4.19 o 
  -4   5   6       11.10        6.13      2.75 o 
  -3   5   6       81.36       82.32      4.07 o 
  -2   5   6       92.06       94.08      3.63 o 
  -1   5   6       37.15       39.24      5.29 o 
   0   5   6      225.26      222.87      5.17 o 
   1   5   6      360.17      358.75      5.74 o 
   2   5   6      639.57      659.42     11.71 o 
   3   5   6       56.88       50.64      3.05 o 
   4   5   6       58.13       65.12      3.76 o 
   5   5   6        9.91       13.24      3.29 o 
  -5   6   6       32.52       39.43      9.57 o 
  -4   6   6       35.62       33.16      3.66 o 
  -3   6   6      120.46      138.13      5.37 o 
  -2   6   6        0.53       -0.91      1.71 o 
  -1   6   6      390.25      381.88     11.98 o 
   0   6   6        0.44       -0.66      1.33 o 
   1   6   6       12.52       18.50      2.52 o 
   2   6   6       49.27       48.75      3.45 o 
   3   6   6       16.86       20.79      2.64 o 
   4   6   6       41.74       35.55      4.13 o 
   5   6   6        2.42        3.06      2.89 o 
  -4   7   6       23.83       21.44      4.58 o 
  -3   7   6       42.11       46.72      4.24 o 
  -2   7   6        0.60       -2.08      1.76 o 
  -1   7   6        3.34       -0.12      2.08 o 
   0   7   6       95.14      100.31      5.43 o 
   1   7   6      410.34      405.21      8.81 o 
   2   7   6      133.72      126.57      4.31 o 
   3   7   6       66.22       71.96      4.50 o 
   4   7   6        6.49        3.87      2.81 o 
  -4   8   6        1.80        3.18      3.64 o 
  -3   8   6       30.11       31.46      4.89 o 
  -2   8   6       24.19       18.99      4.03 o 
  -1   8   6       19.42       20.93      3.56 o 
   0   8   6       41.52       36.52      7.48 o 
   1   8   6       12.82       15.80      5.75 o 
   2   8   6        3.78        3.11      3.03 o 
   3   8   6        0.09        0.49      2.47 o 
   4   8   6        0.20       -1.06      2.74 o 
  -3   9   6        5.59        3.86      3.31 o 
  -2   9   6        4.10        4.50      2.41 o 
  -1   9   6        8.05        2.47      4.87 o 
   0   9   6       42.20       47.25      5.42 o 
   1   9   6        2.62        3.02      3.25 o 
   2   9   6        0.03       -1.11      3.04 o 
   3   9   6        3.08        5.52      3.59 o 
  -1  10   6       31.60       21.70      6.94 o 
   0  10   6       33.25       26.08      6.78 o 
   1  10   6        2.08        1.69      4.89 o 
  -5   0   7      337.21      325.26      7.95 o 
  -3   0   7       66.58       52.72      3.30 o 
  -1   0   7      437.76      458.61     13.24 o 
   1   0   7      265.17      263.23      5.61 o 
   3   0   7      439.49      415.93      9.20 o 
   5   0   7      165.92      173.43     11.08 o 
  -6   1   7        2.24        0.92      2.42 o 
  -5   1   7       54.42       55.34      4.18 o 
  -4   1   7      296.93      277.66      5.85 o 
  -3   1   7      187.75      152.90      4.56 o 
  -2   1   7     2263.45     2280.15     29.18 o 
  -1   1   7     1140.73     1183.43     20.38 o 
   0   1   7     1014.35      991.62     24.67 o 
   1   1   7      301.64      315.40      4.52 o 
   2   1   7       55.30       49.28      2.37 o 
   3   1   7      404.47      434.77      9.05 o 
   4   1   7        6.94        6.54      2.03 o 
   5   1   7        5.23       -0.26      2.83 o 
   6   1   7        0.38       -1.95      3.20 o 
  -6   2   7       27.27       37.00      5.10 o 
  -5   2   7       66.85       73.45      4.13 o 
  -4   2   7       10.97        7.68      2.20 o 
  -3   2   7        7.11        2.37      1.50 o 
  -2   2   7      939.18     1015.57     18.87 o 
  -1   2   7      544.44      554.36      9.36 o 
   0   2   7       74.88       69.34      5.93 o 
   1   2   7       87.39       85.49      2.00 o 
   2   2   7     2621.31     2660.21     42.17 o 
   3   2   7       19.59       17.85      2.24 o 
   4   2   7      336.95      332.73      6.30 o 
   5   2   7        9.42        9.06      2.69 o 
   6   2   7        8.45       12.95      4.22 o 
  -6   3   7        2.53       -4.91      3.31 o 
  -5   3   7        0.01       -2.39      2.01 o 
  -4   3   7      526.92      529.96     10.68 o 
  -3   3   7      369.13      373.02      7.96 o 
  -2   3   7      908.09      875.08     37.66 o 
  -1   3   7       87.98      106.41      3.30 o 
   0   3   7      193.09      179.94      5.94 o 
   1   3   7       25.00       29.76      1.51 o 
   2   3   7     1023.38      954.66     14.67 o 
   3   3   7       10.76        9.71      2.07 o 
   4   3   7        6.36        4.25      2.14 o 
   5   3   7        0.26       -0.61      2.19 o 
   6   3   7       16.89       19.67      5.08 o 
  -6   4   7       68.66       80.97      6.25 o 
  -5   4   7       39.85       40.40      3.91 o 
  -4   4   7      218.90      210.38      6.42 o 
  -3   4   7       50.19       54.33      3.26 o 
  -2   4   7        5.00        4.79      2.19 o 
  -1   4   7      477.76      560.31     15.67 o 
   0   4   7      196.49      196.32      3.57 o 
   1   4   7       59.90       58.52      3.48 o 
   2   4   7      217.77      220.22      5.78 o 
   3   4   7       70.75       71.34      3.61 o 
   4   4   7       30.75       35.96      3.47 o 
   5   4   7       25.89       31.77      3.94 o 
  -5   5   7       99.63      102.70      6.96 o 
  -4   5   7        0.01       -0.63      1.97 o 
  -3   5   7      470.68      496.38     12.63 o 
  -2   5   7      143.60      139.00      5.45 o 
  -1   5   7      941.48      982.96     15.01 o 
   0   5   7       49.21       44.79      2.00 o 
   1   5   7      773.94      776.70     11.37 o 
   2   5   7      109.85      107.96      4.21 o 
   3   5   7      248.08      244.21      5.98 o 
   4   5   7       13.36       10.51      2.34 o 
   5   5   7        6.60        3.39      2.64 o 
  -5   6   7       20.11       24.99      4.91 o 
  -4   6   7        8.88        5.30      2.52 o 
  -3   6   7      310.61      318.27      8.27 o 
  -2   6   7       30.10       32.56      3.36 o 
  -1   6   7       51.58       44.44      3.53 o 
   0   6   7        6.86        6.05      1.99 o 
   1   6   7      162.89      152.33      4.12 o 
   2   6   7       97.50      101.33      4.36 o 
   3   6   7        9.02        6.12      2.47 o 
   4   6   7       77.38       73.84      4.54 o 
   5   6   7       12.19       10.52      3.28 o 
  -4   7   7        1.54       -1.84      4.42 o 
  -3   7   7       29.75       34.03      3.75 o 
  -2   7   7       48.13       44.17      4.68 o 
  -1   7   7      119.63      110.17      4.42 o 
   0   7   7      135.62      135.10      7.06 o 
   1   7   7      248.59      261.97      8.66 o 
   2   7   7        0.14       -2.32      1.94 o 
   3   7   7       26.54       21.11      3.36 o 
   4   7   7        2.47       -0.62      2.51 o 
  -4   8   7        0.74        2.28      3.67 o 
  -3   8   7        0.30       -0.46      2.32 o 
  -2   8   7        1.74       -0.46      1.91 o 
  -1   8   7       11.62       10.37      2.55 o 
   0   8   7      291.05      306.32     32.21 o 
   1   8   7        2.58       -1.55      2.15 o 
   2   8   7       35.06       36.75      7.83 o 
   3   8   7        0.37        1.36      2.52 o 
  -3   9   7       17.68       13.97      3.86 o 
  -2   9   7       16.61       12.21      3.74 o 
  -1   9   7        0.81        2.12      2.30 o 
   0   9   7       28.01       24.14      7.04 o 
   1   9   7       91.84       76.59      8.63 o 
   2   9   7        0.23       -1.55      2.85 o 
   3   9   7        3.23        4.81      4.00 o 
  -1  10   7        0.08        0.80      1.54 o 
   0  10   7        4.90        9.28      5.70 o 
   1  10   7        3.04       -0.05      3.36 o 
  -6   0   8       10.44        8.81      5.78 o 
  -4   0   8      615.93      574.61     12.77 o 
  -2   0   8     4321.06     4689.69    104.11 o 
   0   0   8     1231.40     1233.03     47.29 o 
   2   0   8     2023.21     1939.84     31.08 o 
   4   0   8      459.43      460.20     10.88 o 
   6   0   8       25.75       24.47      7.41 o 
  -6   1   8       33.38       44.38      4.33 o 
  -5   1   8      107.33      102.46      4.67 o 
  -4   1   8       96.74       87.38      4.01 o 
  -3   1   8      317.12      345.33      7.24 o 
  -2   1   8     1930.40     2194.33     29.02 o 
  -1   1   8        4.05        6.62      1.44 o 
   0   1   8       18.63       28.97      4.09 o 
   1   1   8      147.40      142.02      2.70 o 
   2   1   8      370.18      349.16      8.53 o 
   3   1   8      230.59      242.06      5.86 o 
   4   1   8       16.61       14.06      2.41 o 
   5   1   8       77.84       80.20      5.56 o 
   6   1   8        6.88        3.59      5.39 o 
  -6   2   8       29.00       25.47      3.62 o 
  -5   2   8        0.03       -2.24      1.99 o 
  -4   2   8       39.60       29.50      3.18 o 
  -3   2   8       69.49       59.71      3.11 o 
  -2   2   8       65.86       71.60      2.98 o 
  -1   2   8       18.51       15.72      1.09 o 
   0   2   8       32.90       33.37      1.43 o 
   1   2   8      151.26      136.93      3.13 o 
   2   2   8      166.74      167.47      4.52 o 
   3   2   8        0.51       -0.87      1.28 o 
   4   2   8       25.89       28.31      2.53 o 
   5   2   8        0.05       -1.71      2.06 o 
   6   2   8        0.16        0.57      3.78 o 
  -6   3   8        6.58        2.81      3.68 o 
  -5   3   8       95.76       86.31      4.72 o 
  -4   3   8      103.29       95.24      4.34 o 
  -3   3   8      113.51      124.85      4.48 o 
  -2   3   8      227.16      255.59      7.85 o 
  -1   3   8      693.86      779.84     16.02 o 
   0   3   8      141.33      161.54      5.46 o 
   1   3   8       23.84       22.10      2.01 o 
   2   3   8        1.15        2.42      1.41 o 
   3   3   8       65.30       61.21      3.30 o 
   4   3   8       30.61       36.36      3.05 o 
   5   3   8        0.03       -1.60      2.15 o 
   6   3   8        0.48       -1.37      3.50 o 
  -6   4   8       13.27       11.47      4.32 o 
  -5   4   8       11.23        9.55      2.69 o 
  -4   4   8        8.73        9.43      2.43 o 
  -3   4   8       19.16       16.98      2.65 o 
  -2   4   8      492.64      507.28     12.37 o 
  -1   4   8      696.38      747.67     30.57 o 
   0   4   8      157.77      138.32      5.08 o 
   1   4   8      529.55      533.75     15.99 o 
   2   4   8      218.66      206.55      5.61 o 
   3   4   8      160.59      149.45      5.17 o 
   4   4   8       47.75       49.60      4.16 o 
   5   4   8        2.61       -0.61      2.43 o 
  -5   5   8       61.60       66.49      4.56 o 
  -4   5   8      156.92      154.16      5.79 o 
  -3   5   8      397.18      404.83      9.43 o 
  -2   5   8        1.90        0.96      1.51 o 
  -1   5   8       70.87       80.43      8.26 o 
   0   5   8       77.24       69.91      2.31 o 
   1   5   8       39.53       40.30      2.27 o 
   2   5   8        0.09       -1.39      1.76 o 
   3   5   8      257.82      220.48      6.90 o 
   4   5   8       60.83       66.80      3.75 o 
   5   5   8        0.00       -2.27      2.33 o 
  -5   6   8       53.05       56.68      6.32 o 
  -4   6   8       12.03       16.29      3.11 o 
  -3   6   8        9.21       14.86      2.86 o 
  -2   6   8       56.39       51.28      3.35 o 
  -1   6   8       15.58       17.00      2.67 o 
   0   6   8      157.35      143.60      5.77 o 
   1   6   8        2.03       -0.62      1.52 o 
   2   6   8      205.32      198.55      7.50 o 
   3   6   8       29.92       38.63      3.26 o 
   4   6   8       13.05        7.78      2.70 o 
   5   6   8        0.15       -1.63      2.89 o 
  -4   7   8        4.79        4.48      2.76 o 
  -3   7   8       77.19       80.67      4.50 o 
  -2   7   8        2.17        0.51      1.92 o 
  -1   7   8        3.90        1.71      1.58 o 
   0   7   8      112.74      118.96      7.14 o 
   1   7   8      262.86      261.47      8.67 o 
   2   7   8        3.12       -0.92      1.97 o 
   3   7   8       33.97       23.82      4.05 o 
   4   7   8       19.22       14.45      3.44 o 
  -4   8   8        7.79       14.64      4.22 o 
  -3   8   8        0.00       -3.29      2.23 o 
  -2   8   8        0.00       -1.74      2.00 o 
  -1   8   8        2.10       -1.91      1.45 o 
   0   8   8        0.64        1.57      4.11 o 
   1   8   8        4.85        6.97      2.93 o 
   2   8   8       20.29       11.13      5.18 o 
   3   8   8        0.57       -1.99      2.32 o 
  -3   9   8        2.45       -1.31      2.66 o 
  -2   9   8       13.40        6.67      2.58 o 
  -1   9   8        1.25       -0.99      2.03 o 
   0   9   8       60.62       62.98      6.65 o 
   1   9   8        1.07       -3.80      4.57 o 
   2   9   8       10.80        9.22      4.00 o 
  -1  10   8        5.86        2.73      3.53 o 
   0  10   8       46.00       56.19      9.27 o 
   1  10   8        0.17        0.32      3.42 o 
  -5   0   9      172.13      182.01     11.26 o 
  -3   0   9      422.08      378.75     14.15 o 
  -1   0   9        0.03       -0.79      1.62 o 
   1   0   9     1784.17     1833.76     34.49 o 
   3   0   9      294.40      284.08     11.89 o 
   5   0   9       80.15       78.80      8.06 o 
  -6   1   9       39.94       32.20      4.17 o 
  -5   1   9        0.07       -2.95      1.97 o 
  -4   1   9       30.53       33.88      5.06 o 
  -3   1   9       29.32       18.51      2.25 o 
  -2   1   9       55.94       50.35      4.89 o 
  -1   1   9      390.75      387.26      6.65 o 
   0   1   9     3869.32     3779.26    151.93 o 
   1   1   9      611.29      560.52      7.42 o 
   2   1   9      448.81      411.94      6.12 o 
   3   1   9       72.41       69.22      3.13 o 
   4   1   9       13.58       16.16      2.53 o 
   5   1   9        1.45       -0.58      2.76 o 
   6   1   9        0.04       -2.76      3.08 o 
  -6   2   9       87.76      102.43      6.79 o 
  -5   2   9       40.90       44.28      3.95 o 
  -4   2   9      221.32      203.99      7.64 o 
  -3   2   9       18.00       12.84      2.45 o 
  -2   2   9      833.02      882.52     13.57 o 
  -1   2   9      146.96      156.30      3.56 o 
   0   2   9       27.72       41.61      1.88 o 
   1   2   9       20.55       21.72      1.56 o 
   2   2   9       21.98       22.00      2.16 o 
   3   2   9       12.28       13.00      2.10 o 
   4   2   9       14.23       12.54      3.39 o 
   5   2   9        8.98        4.48      2.47 o 
   6   2   9       36.55       42.35      6.61 o 
  -6   3   9        1.44       -4.35      3.46 o 
  -5   3   9        0.93       -3.01      2.01 o 
  -4   3   9       41.70       47.04      3.94 o 
  -3   3   9      185.35      188.33      5.60 o 
  -2   3   9      202.37      180.65      6.07 o 
  -1   3   9      255.42      272.44      6.83 o 
   0   3   9      452.79      460.58     18.62 o 
   1   3   9      120.86      119.75      3.76 o 
   2   3   9        9.78       10.42      1.93 o 
   3   3   9      151.46      133.04      4.74 o 
   4   3   9       16.83       20.10      2.50 o 
   5   3   9        0.31       -1.47      2.16 o 
  -6   4   9        1.28       -4.04      3.85 o 
  -5   4   9        6.74        7.97      2.74 o 
  -4   4   9       18.40       15.94      2.86 o 
  -3   4   9        9.93        9.82      2.36 o 
  -2   4   9       51.41       56.18      3.05 o 
  -1   4   9       92.32       99.35      3.65 o 
   0   4   9      632.40      672.90     20.89 o 
   1   4   9       10.57       12.76      1.50 o 
   2   4   9       28.21       34.07      2.96 o 
   3   4   9       78.18       77.85      3.94 o 
   4   4   9      121.45      117.85      4.44 o 
   5   4   9       30.03       36.87      4.19 o 
  -5   5   9        7.46        4.53      2.68 o 
  -4   5   9        4.87        3.79      2.40 o 
  -3   5   9      234.86      243.94      7.05 o 
  -2   5   9        7.42        9.61      2.12 o 
  -1   5   9       63.95       54.72      2.97 o 
   0   5   9        1.29        1.67      1.10 o 
   1   5   9        3.70        0.57      1.52 o 
   2   5   9       46.81       43.94      3.30 o 
   3   5   9        9.47        3.87      2.20 o 
   4   5   9       12.46       15.48      2.59 o 
   5   5   9        5.69        0.75      3.28 o 
  -5   6   9       14.51       17.83      4.51 o 
  -4   6   9        0.30       -2.86      2.36 o 
  -3   6   9        3.54        3.32      2.28 o 
  -2   6   9       49.63       53.86      3.61 o 
  -1   6   9        4.02        2.97      1.83 o 
   0   6   9       45.92       47.11      2.78 o 
   1   6   9       16.42       23.78      2.82 o 
   2   6   9      184.95      167.33      6.12 o 
   3   6   9      339.62      315.20     11.04 o 
   4   6   9        7.15        4.83      3.70 o 
  -4   7   9       14.71       14.51      3.38 o 
  -3   7   9       34.35       28.40      3.66 o 
  -2   7   9      152.67      163.94      6.17 o 
  -1   7   9       22.58       14.65      3.48 o 
   0   7   9       40.92       44.56      4.22 o 
   1   7   9       25.26       30.35      8.86 o 
   2   7   9       33.04       40.69      3.86 o 
   3   7   9       50.39       53.18      4.67 o 
   4   7   9        7.19       10.40      3.14 o 
  -4   8   9       27.29       34.91      5.35 o 
  -3   8   9        0.83       -0.78      2.33 o 
  -2   8   9       23.27       33.42      3.80 o 
  -1   8   9        0.01       -1.04      2.46 o 
   0   8   9       42.27       50.68      5.74 o 
   1   8   9      105.37       89.85      5.43 o 
   2   8   9        0.03       -0.19      3.96 o 
   3   8   9       20.47       15.54      3.30 o 
  -2   9   9       20.50       16.34      3.41 o 
  -1   9   9        1.81        0.83      2.42 o 
   0   9   9       22.96       16.39     10.17 o 
   1   9   9        0.02       -0.14      4.25 o 
   2   9   9       58.42       68.49     10.15 o 
   0  10   9        4.06        0.13      4.93 o 
  -6   0  10       16.32       11.65      6.30 o 
  -4   0  10       26.52       27.34      6.14 o 
  -2   0  10     1015.98      999.36     27.09 o 
   0   0  10     2558.78     2542.05     39.41 o 
   2   0  10      246.19      238.02      6.06 o 
   4   0  10        5.78        3.05      3.60 o 
   6   0  10        5.22        6.30      5.54 o 
  -6   1  10       77.67       79.50      6.19 o 
  -5   1  10       33.87       32.55      3.62 o 
  -4   1  10      427.74      404.91      8.91 o 
  -3   1  10       87.25       81.45      4.72 o 
  -2   1  10      131.74      118.35      4.98 o 
  -1   1  10      568.78      650.80     11.93 o 
   0   1  10      731.35      799.24     10.06 o 
   1   1  10       45.02       40.74      1.98 o 
   2   1  10       42.33       38.68      1.80 o 
   3   1  10       64.33       67.19      3.15 o 
   4   1  10       83.12       76.77      3.95 o 
   5   1  10       91.50       87.02      5.94 o 
   6   1  10       16.87       16.01      5.86 o 
  -6   2  10        0.34       -1.76      2.57 o 
  -5   2  10       98.12       88.52      4.51 o 
  -4   2  10       21.29       22.53      3.04 o 
  -3   2  10       65.48       61.96      3.28 o 
  -2   2  10       14.39       13.04      2.90 o 
  -1   2  10      694.87      705.23     30.74 o 
   0   2  10     1823.09     1991.41     56.19 o 
   1   2  10      567.36      568.37      7.81 o 
   2   2  10       15.74       16.13      2.04 o 
   3   2  10      252.51      231.66      6.08 o 
   4   2  10        1.54       -2.65      2.39 o 
   5   2  10       17.40       26.00      3.53 o 
  -6   3  10       26.64       34.41      4.30 o 
  -5   3  10       33.99       38.72      3.93 o 
  -4   3  10      106.88       96.93      4.61 o 
  -3   3  10      569.63      584.57     11.04 o 
  -2   3  10       60.72       55.15      2.88 o 
  -1   3  10      513.04      504.32     10.26 o 
   0   3  10     1037.49     1156.77     31.99 o 
   1   3  10        0.08       -0.56      0.84 o 
   2   3  10      185.92      160.55      4.78 o 
   3   3  10       93.12       83.26      3.86 o 
   4   3  10       65.86       59.66      3.91 o 
   5   3  10       47.91       49.77      4.57 o 
  -5   4  10        0.92       -1.91      2.76 o 
  -4   4  10        5.68        5.83      2.45 o 
  -3   4  10       70.76       77.14      3.99 o 
  -2   4  10       45.88       46.52      3.04 o 
  -1   4  10      649.49      678.14     25.13 o 
   0   4  10       86.19       76.87      2.58 o 
   1   4  10      107.32      102.08      4.79 o 
   2   4  10      709.32      674.03     11.96 o 
   3   4  10      382.45      363.78      8.60 o 
   4   4  10       23.33       24.80      2.89 o 
   5   4  10        0.15        0.98      2.38 o 
  -5   5  10        3.62        0.55      2.54 o 
  -4   5  10      242.00      256.37      7.72 o 
  -3   5  10       72.19       73.61      4.15 o 
  -2   5  10      437.35      428.36     13.88 o 
  -1   5  10      128.09      121.35      6.17 o 
   0   5  10      250.73      259.49      6.85 o 
   1   5  10      146.81      136.63      7.91 o 
   2   5  10      160.17      144.98      5.03 o 
   3   5  10       48.43       48.15      4.85 o 
   4   5  10        1.95        2.00      2.06 o 
   5   5  10        0.59       -3.46      2.90 o 
  -5   6  10       68.69       79.34      6.91 o 
  -4   6  10       40.38       44.70      4.30 o 
  -3   6  10       98.80       87.94      4.69 o 
  -2   6  10       14.35       16.32      2.76 o 
  -1   6  10        2.90        1.91      1.79 o 
   0   6  10      147.27      157.79      4.19 o 
   1   6  10      526.82      530.89     10.46 o 
   2   6  10       90.94       83.25      4.23 o 
   3   6  10        4.12        7.80      2.90 o 
   4   6  10       13.44       19.83      3.47 o 
  -4   7  10        5.65        6.96      2.98 o 
  -3   7  10       21.85       22.69      3.51 o 
  -2   7  10       59.65       70.45      4.19 o 
  -1   7  10        1.19       -1.58      1.76 o 
   0   7  10        2.26        1.52      1.90 o 
   1   7  10       33.28       35.55      7.81 o 
   2   7  10        6.87        1.80      2.87 o 
   3   7  10       51.40       54.93     11.63 o 
   4   7  10        3.30        2.18      2.86 o 
  -3   8  10        3.64       -1.10      2.67 o 
  -2   8  10      121.22      124.23      5.60 o 
  -1   8  10        3.10        0.97      2.54 o 
   0   8  10       28.39       27.07      4.15 o 
   1   8  10       34.86       43.99      4.91 o 
   2   8  10       28.87       25.47      6.80 o 
   3   8  10       12.10       14.02      4.14 o 
  -2   9  10       28.30       33.87      5.49 o 
  -1   9  10        8.88        4.03      2.69 o 
   0   9  10        6.63        7.25      4.49 o 
   1   9  10       43.31       39.39      7.90 o 
   2   9  10       14.18        9.09      5.45 o 
  -5   0  11       20.52        7.18      4.68 o 
  -3   0  11      263.52      250.43     11.70 o 
  -1   0  11      301.55      264.62      6.67 o 
   1   0  11       35.55       45.78      2.61 o 
   3   0  11      124.16      133.00      8.27 o 
   5   0  11       36.22       47.55      7.93 o 
  -6   1  11        4.36        2.33      3.79 o 
  -5   1  11       82.38       75.42      5.57 o 
  -4   1  11       17.17        7.29      3.18 o 
  -3   1  11       26.46       20.73      3.41 o 
  -2   1  11       90.08       93.29      4.50 o 
  -1   1  11       10.99       18.90      1.76 o 
   0   1  11       91.01      120.07      5.21 o 
   1   1  11        4.81       -0.35      0.85 o 
   2   1  11        1.96        0.34      1.50 o 
   3   1  11      276.27      263.91      8.36 o 
   4   1  11        3.36        2.58      2.47 o 
   5   1  11       40.54       52.69      5.84 o 
  -6   2  11       27.38       22.23      3.77 o 
  -5   2  11        9.11        7.98      2.67 o 
  -4   2  11      235.55      213.92      7.15 o 
  -3   2  11      426.20      401.34      8.96 o 
  -2   2  11      649.85      693.00     11.13 o 
  -1   2  11      365.73      397.42      7.04 o 
   0   2  11     1250.20     1295.55     23.71 o 
   1   2  11       99.63      117.48      3.39 o 
   2   2  11      136.60      130.55      4.16 o 
   3   2  11      114.07      108.50      4.20 o 
   4   2  11        2.13        1.13      2.52 o 
   5   2  11        3.84        3.55      4.79 o 
  -6   3  11      115.76      124.93      5.95 o 
  -5   3  11       11.94       10.16      2.86 o 
  -4   3  11      344.23      341.48      8.82 o 
  -3   3  11       63.27       66.45      3.72 o 
  -2   3  11       25.26       22.03      2.42 o 
  -1   3  11      674.71      731.76     11.34 o 
   0   3  11       53.41       78.32      3.78 o 
   1   3  11       55.24       49.65      2.68 o 
   2   3  11      169.21      167.40      5.01 o 
   3   3  11        1.22       -0.75      1.78 o 
   4   3  11       74.70       78.63      5.35 o 
   5   3  11       75.66       77.02      4.81 o 
  -5   4  11       18.09       17.17      3.18 o 
  -4   4  11      373.16      380.97      9.31 o 
  -3   4  11      333.44      327.74     12.74 o 
  -2   4  11       41.74       42.70      3.04 o 
  -1   4  11      121.13      125.90      5.58 o 
   0   4  11      160.08      183.29      4.08 o 
   1   4  11      126.65      116.41      6.37 o 
   2   4  11       52.68       50.73      3.32 o 
   3   4  11       97.82       97.93      4.54 o 
   4   4  11       43.96       42.99      4.05 o 
   5   4  11        1.54       -2.37      2.34 o 
  -5   5  11        1.03       -1.50      2.48 o 
  -4   5  11       45.02       51.24      4.20 o 
  -3   5  11       53.47       59.83      4.25 o 
  -2   5  11        0.34        1.15      1.83 o 
  -1   5  11      171.25      165.43      7.84 o 
   0   5  11       30.67       30.06      2.80 o 
   1   5  11      356.42      342.66      7.71 o 
   2   5  11      258.41      241.67      6.64 o 
   3   5  11       39.43       46.30      4.04 o 
   4   5  11        1.14        2.71      2.09 o 
   5   5  11       34.22       43.28      4.77 o 
  -5   6  11       30.00       29.88      4.47 o 
  -4   6  11       15.35       25.10      3.66 o 
  -3   6  11       33.58       37.49      3.91 o 
  -2   6  11      257.87      261.96      7.24 o 
  -1   6  11       78.01       81.11      3.82 o 
   0   6  11        0.33       -1.85      1.23 o 
   1   6  11        9.21       18.93      3.50 o 
   2   6  11       35.23       40.82      3.89 o 
   3   6  11       35.26       30.22      3.75 o 
   4   6  11      113.65      105.42      4.67 o 
  -4   7  11       92.42       88.12      5.12 o 
  -3   7  11        0.70        2.45      2.60 o 
  -2   7  11      130.84      139.86      7.28 o 
  -1   7  11        0.60       -1.34      1.94 o 
   0   7  11        2.24       -1.74      2.43 o 
   1   7  11      147.33      143.75      6.74 o 
   2   7  11        0.10       -3.01      2.35 o 
   3   7  11        7.59        9.85      2.86 o 
   4   7  11        0.75        3.21      2.93 o 
  -3   8  11       21.60       22.20      3.69 o 
  -2   8  11       10.05       16.32      3.15 o 
  -1   8  11        0.04        0.45      2.83 o 
   0   8  11       36.71       39.83      5.01 o 
   1   8  11      116.14      118.05      6.65 o 
   2   8  11        6.58        4.84      4.40 o 
   3   8  11        0.49       -1.14      3.27 o 
  -2   9  11        1.39        1.01      3.27 o 
  -1   9  11        0.22        0.77      4.36 o 
   0   9  11        4.01        2.26      2.94 o 
   1   9  11        9.13        5.85      3.33 o 
   2   9  11        8.48        6.72      5.24 o 
  -6   0  12       48.59       42.03      8.12 o 
  -4   0  12      267.32      257.76     13.06 o 
  -2   0  12       39.01       35.50      4.59 o 
   0   0  12        0.21        0.52      1.23 o 
   2   0  12      213.20      223.33      6.11 o 
   4   0  12       19.95       22.82      5.62 o 
  -6   1  12        3.82        1.08      3.56 o 
  -5   1  12        3.61       -0.49      2.95 o 
  -4   1  12      125.68      138.54      6.77 o 
  -3   1  12      152.15      143.16      7.01 o 
  -2   1  12      468.07      439.64     17.20 o 
  -1   1  12      263.50      264.51      4.86 o 
   0   1  12      359.73      355.43      5.71 o 
   1   1  12       23.21       25.48      1.65 o 
   2   1  12        9.43        6.20      1.72 o 
   3   1  12       17.71       30.23     15.74 o 
   4   1  12        1.33        0.72      3.12 o 
   5   1  12       10.26        8.89      3.76 o 
  -6   2  12        9.47        2.57      4.51 o 
  -5   2  12        0.03       -2.91      2.25 o 
  -4   2  12      117.26      107.55      4.73 o 
  -3   2  12       24.58       21.78      3.54 o 
  -2   2  12        3.10        2.46      1.24 o 
  -1   2  12        8.53       17.21      3.81 o 
   0   2  12        4.43        3.69      1.33 o 
   1   2  12     1411.93     1483.41     25.20 o 
   2   2  12       70.36       69.59      4.02 o 
   3   2  12      121.24      112.68      4.50 o 
   4   2  12       14.20       12.65      3.45 o 
   5   2  12       60.13       66.58      5.51 o 
  -5   3  12       32.97       34.10      3.90 o 
  -4   3  12       16.47       22.40      3.20 o 
  -3   3  12      102.99       95.38      4.84 o 
  -2   3  12      186.69      162.16      6.04 o 
  -1   3  12      372.33      362.60     10.18 o 
   0   3  12        8.94       10.30      1.42 o 
   1   3  12      253.81      244.16      5.82 o 
   2   3  12       82.56       74.31      3.52 o 
   3   3  12        2.51        2.73      1.89 o 
   4   3  12        8.93        8.29      3.25 o 
   5   3  12        0.26       -0.21      2.40 o 
  -5   4  12       13.91       13.73      3.15 o 
  -4   4  12        5.19        6.08      2.56 o 
  -3   4  12       16.43       13.54      2.82 o 
  -2   4  12       32.49       35.79      3.20 o 
  -1   4  12       33.62       38.15      3.35 o 
   0   4  12       84.54       89.13      2.92 o 
   1   4  12      145.68      135.00      4.44 o 
   2   4  12       16.41       21.32      2.66 o 
   3   4  12       38.89       37.03      3.59 o 
   4   4  12        0.32        3.13      3.42 o 
   5   4  12        2.25       -3.33      3.23 o 
  -5   5  12       13.14       11.30      3.12 o 
  -4   5  12      118.39      111.22      6.62 o 
  -3   5  12        9.08        6.34      2.60 o 
  -2   5  12        0.08       -2.17      1.83 o 
  -1   5  12        0.12       -1.59      1.96 o 
   0   5  12        0.82       -1.07      1.54 o 
   1   5  12       36.06       39.60      3.22 o 
   2   5  12       23.50       22.76      2.95 o 
   3   5  12        3.92        3.16      2.37 o 
   4   5  12       24.15       18.66      3.74 o 
  -4   6  12      259.45      274.91     10.71 o 
  -3   6  12       10.32       10.85      2.94 o 
  -2   6  12       56.44       56.44      3.94 o 
  -1   6  12        8.78        9.30      2.27 o 
   0   6  12       32.21       30.88      3.92 o 
   1   6  12       51.33       52.46      4.70 o 
   2   6  12       85.89       78.39      4.25 o 
   3   6  12        0.13       -3.05      2.14 o 
   4   6  12       30.92       37.49      3.66 o 
  -4   7  12       11.72       18.70      3.81 o 
  -3   7  12       45.38       59.79      4.91 o 
  -2   7  12      100.54      105.22      5.64 o 
  -1   7  12       61.61       67.03      3.87 o 
   0   7  12       20.33       18.34      3.71 o 
   1   7  12       84.46       89.90      6.35 o 
   2   7  12       11.56       13.40      3.82 o 
   3   7  12       21.68       30.42      3.84 o 
  -3   8  12        5.52        3.00      2.64 o 
  -2   8  12       38.61       40.27      4.15 o 
  -1   8  12       60.41       59.83      5.43 o 
   0   8  12        9.42        7.51      3.19 o 
   1   8  12       13.92       12.80      3.85 o 
   2   8  12        3.95        1.41      3.03 o 
   3   8  12       16.72       17.71      6.52 o 
  -2   9  12        6.66        4.57      3.62 o 
  -1   9  12       31.59       29.51      7.26 o 
   0   9  12        2.76       -1.07      2.97 o 
   1   9  12        0.13       -1.84      2.80 o 
  -5   0  13      136.70      114.49      9.60 o 
  -3   0  13      206.29      191.86     10.46 o 
  -1   0  13       19.83       15.41      2.21 o 
   1   0  13     4109.88     4057.15     62.19 o 
   3   0  13       59.45       50.91      5.83 o 
   5   0  13        1.25       -1.35      4.95 o 
  -6   1  13       47.34       60.02      6.68 o 
  -5   1  13       72.69       73.19      6.42 o 
  -4   1  13       78.20       63.46      7.20 o 
  -3   1  13       90.62       97.94      5.50 o 
  -2   1  13       96.30       89.35      4.69 o 
  -1   1  13        0.01       -0.94      0.91 o 
   0   1  13      355.96      358.22      5.88 o 
   1   1  13      482.43      491.08      7.33 o 
   2   1  13       88.72       79.93      3.93 o 
   3   1  13      156.78      144.93      6.39 o 
   4   1  13        3.17        2.18      2.84 o 
   5   1  13       39.78       42.78      5.65 o 
  -6   2  13        3.40       -4.54      3.23 o 
  -5   2  13       15.06       12.09      3.88 o 
  -4   2  13       22.85       18.96      4.10 o 
  -3   2  13        8.58       11.10      3.29 o 
  -2   2  13      421.27      441.66     10.40 o 
  -1   2  13      267.48      249.61      5.75 o 
   0   2  13      187.28      165.81      3.76 o 
   1   2  13      180.16      198.79      7.66 o 
   2   2  13      271.62      265.62      6.46 o 
   3   2  13       71.71       63.76      4.51 o 
   4   2  13       21.09       30.70      4.51 o 
   5   2  13        6.40        4.90      3.54 o 
  -5   3  13       32.23       28.55      3.80 o 
  -4   3  13       86.92       80.65      4.51 o 
  -3   3  13      112.99      110.55      5.42 o 
  -2   3  13        1.60        2.69      2.21 o 
  -1   3  13        0.61        0.53      1.37 o 
   0   3  13       86.71       87.29      2.82 o 
   1   3  13       68.78       72.30      3.24 o 
   2   3  13      216.16      205.93      5.83 o 
   3   3  13      109.22      107.23      6.70 o 
   4   3  13       90.19       77.33      5.53 o 
   5   3  13        0.01        0.60      2.66 o 
  -5   4  13       21.12       21.53      3.61 o 
  -4   4  13      127.57      112.69      5.20 o 
  -3   4  13      599.12      592.72     12.37 o 
  -2   4  13       37.67       38.61      3.24 o 
  -1   4  13       64.28       62.66      4.14 o 
   0   4  13      297.82      307.59      8.70 o 
   1   4  13      268.13      262.67     11.42 o 
   2   4  13      164.22      155.04      5.22 o 
   3   4  13       67.20       72.76      4.07 o 
   4   4  13        0.30       -2.38      2.53 o 
   5   4  13       10.12       10.40      3.15 o 
  -5   5  13       22.86       27.31      3.96 o 
  -4   5  13        0.45       -1.05      2.21 o 
  -3   5  13       43.58       48.48      4.29 o 
  -2   5  13       48.00       47.45      3.69 o 
  -1   5  13       31.58       36.30      5.95 o 
   0   5  13        3.07        2.87      1.87 o 
   1   5  13        5.10        3.52      1.86 o 
   2   5  13       58.98       56.54      3.66 o 
   3   5  13       63.68       60.33      4.69 o 
   4   5  13        9.19       10.22      3.83 o 
  -4   6  13        8.53        4.13      2.83 o 
  -3   6  13      108.11      116.20      7.07 o 
  -2   6  13        5.88        5.20      2.47 o 
  -1   6  13       54.53       57.35      3.45 o 
   0   6  13      128.82      116.29      7.87 o 
   1   6  13      174.31      173.45      7.35 o 
   2   6  13       20.51       22.45      3.23 o 
   3   6  13        1.79        0.49      2.44 o 
   4   6  13       27.11       28.85      3.84 o 
  -4   7  13        6.84        5.11      3.06 o 
  -3   7  13        0.05        0.09      2.44 o 
  -2   7  13       59.47       52.75      4.49 o 
  -1   7  13       86.86       87.43      6.96 o 
   0   7  13        0.30       -1.79      2.40 o 
   1   7  13       23.72       29.68      4.49 o 
   2   7  13       95.48       81.77      5.53 o 
   3   7  13        8.93        8.82      2.97 o 
  -3   8  13        1.71        1.60      2.77 o 
  -2   8  13        5.43        4.34      2.78 o 
  -1   8  13       43.43       48.45      8.12 o 
   0   8  13        9.51       14.83      3.85 o 
   1   8  13        4.95        4.52      5.14 o 
   2   8  13        3.49        2.49      5.18 o 
  -1   9  13       10.32       11.12      5.68 o 
   0   9  13        2.98        2.01      3.48 o 
   1   9  13       10.86       10.71      4.72 o 
  -6   0  14       71.65       81.88      9.69 o 
  -4   0  14      167.49      158.48     10.55 o 
  -2   0  14     1055.99     1048.10     29.60 o 
   0   0  14       18.31       18.84      2.58 o 
   2   0  14       57.06       51.83      5.33 o 
   4   0  14       28.26       31.22      6.39 o 
  -5   1  14       47.66       42.03      5.43 o 
  -4   1  14      151.94      107.75      6.39 o 
  -3   1  14       74.60       79.70      9.74 o 
  -2   1  14      638.57      636.63     11.90 o 
  -1   1  14      179.18      191.82      4.24 o 
   0   1  14       17.73       23.56      1.72 o 
   1   1  14       73.84       78.04      2.55 o 
   2   1  14        0.92        2.56      1.57 o 
   3   1  14       36.77       47.86      4.75 o 
   4   1  14       61.81       69.64      5.30 o 
   5   1  14       15.18       17.88      4.54 o 
  -5   2  14      124.07      135.12      7.66 o 
  -4   2  14        1.69       -4.59      3.06 o 
  -3   2  14     1379.99     1379.37     54.64 o 
  -2   2  14        0.99        0.07      1.37 o 
  -1   2  14       18.99       23.59      1.94 o 
   0   2  14       22.44       21.28      1.83 o 
   1   2  14      266.64      260.12      6.10 o 
   2   2  14      145.00      144.94      7.62 o 
   3   2  14       12.55       12.79      4.75 o 
   4   2  14       74.35       72.90      5.39 o 
   5   2  14       14.57       20.51      5.54 o 
  -5   3  14        2.78        0.95      3.03 o 
  -4   3  14        0.32       -1.06      2.16 o 
  -3   3  14      279.19      293.54     10.15 o 
  -2   3  14        3.77        1.93      2.48 o 
  -1   3  14      304.25      284.65     17.89 o 
   0   3  14       67.58       64.79      2.55 o 
   1   3  14      422.74      423.81     18.54 o 
   2   3  14      160.90      161.67      5.29 o 
   3   3  14      230.93      244.32      7.68 o 
   4   3  14        4.51        3.18      3.05 o 
   5   3  14        4.17        3.53      2.73 o 
  -5   4  14       48.62       51.44      4.68 o 
  -4   4  14       39.95       33.38      4.15 o 
  -3   4  14      319.00      326.56     16.13 o 
  -2   4  14       48.83       48.75      4.55 o 
  -1   4  14       11.44       12.53      2.87 o 
   0   4  14       38.10       34.19      2.26 o 
   1   4  14       97.16       97.79      4.00 o 
   2   4  14       12.00       11.93      2.37 o 
   3   4  14       41.99       45.81      4.09 o 
   4   4  14        2.68        4.89      3.35 o 
  -5   5  14        5.47        4.99      3.04 o 
  -4   5  14        9.35        5.78      2.78 o 
  -3   5  14      181.15      193.77      6.65 o 
  -2   5  14       89.01       81.56      4.11 o 
  -1   5  14        0.64        3.38      3.14 o 
   0   5  14      126.03      118.34     15.39 o 
   1   5  14        0.24       -1.54      1.60 o 
   2   5  14      254.00      257.83      7.23 o 
   3   5  14        7.38        1.29      2.24 o 
   4   5  14       35.68       48.69      5.77 o 
  -4   6  14       14.60       17.99      3.60 o 
  -3   6  14       75.92       75.30      8.03 o 
  -2   6  14        7.42        2.10      2.40 o 
  -1   6  14      160.16      173.90     17.55 o 
   0   6  14        2.58        4.60      2.87 o 
   1   6  14       99.35       93.99      5.67 o 
   2   6  14      116.05      109.02      6.15 o 
   3   6  14        7.31        5.53      3.49 o 
   4   6  14        7.48       10.89      3.52 o 
  -3   7  14        0.08       -1.23      2.53 o 
  -2   7  14        6.28        4.36      2.80 o 
  -1   7  14       47.28       56.28      5.20 o 
   0   7  14       24.74       18.03      3.93 o 
   1   7  14       20.34       23.45      4.34 o 
   2   7  14        4.45       -1.28      2.85 o 
   3   7  14        0.58       -1.97      3.64 o 
  -3   8  14       14.71       12.87      3.45 o 
  -2   8  14       18.16       19.24      3.59 o 
  -1   8  14       41.00       48.32      7.95 o 
   0   8  14        4.38        1.27      2.86 o 
   1   8  14       11.73        7.31      3.54 o 
   2   8  14        0.07       -3.26      2.76 o 
  -1   9  14       23.41       24.31      8.89 o 
   0   9  14        1.05       -1.49      3.46 o 
  -5   0  15       20.07       19.72      6.45 o 
  -3   0  15      267.17      249.49     12.70 o 
  -1   0  15      113.37      121.69      4.83 o 
   1   0  15       73.38       70.32      3.65 o 
   3   0  15       13.79       17.45      5.09 o 
   5   0  15       10.82       15.14      5.92 o 
  -5   1  15       30.41       35.60      5.51 o 
  -4   1  15        0.02       -3.30      2.60 o 
  -3   1  15      575.75      583.09     14.87 o 
  -2   1  15       16.15       15.42      2.24 o 
  -1   1  15       59.72       63.52      2.60 o 
   0   1  15      171.21      163.15      3.86 o 
   1   1  15      167.03      165.79      3.85 o 
   2   1  15        1.52        9.70      2.77 o 
   3   1  15        0.61       -0.41      2.34 o 
   4   1  15        4.20        2.06      3.09 o 
   5   1  15        3.84        2.16      3.27 o 
  -5   2  15        1.31       -0.15      3.34 o 
  -4   2  15        1.31       -2.84      2.56 o 
  -3   2  15       33.04       42.00      4.86 o 
  -2   2  15       21.17       23.84      3.75 o 
  -1   2  15       28.38       29.05      2.89 o 
   0   2  15       80.42       65.16      2.57 o 
   1   2  15        9.88       11.40      1.96 o 
   2   2  15      165.92      164.76      5.19 o 
   3   2  15       34.61       38.15      4.58 o 
   4   2  15       18.06       14.31      3.92 o 
   5   2  15        0.01       -4.12      2.74 o 
  -5   3  15        2.76        0.27      3.32 o 
  -4   3  15        1.01       -1.57      2.86 o 
  -3   3  15      440.62      449.30     35.97 o 
  -2   3  15      230.24      232.60     17.61 o 
  -1   3  15        0.14        0.02      1.47 o 
   0   3  15       46.92       42.46      2.41 o 
   1   3  15       13.28       19.99      3.87 o 
   2   3  15      160.57      144.74      5.09 o 
   3   3  15       63.65       65.34      4.95 o 
   4   3  15        0.47       -2.80      2.73 o 
   5   3  15        0.02       -0.16      3.34 o 
  -5   4  15        6.83        7.85      3.17 o 
  -4   4  15       17.26       17.85      3.31 o 
  -3   4  15      310.08      318.14     20.68 o 
  -2   4  15        4.24        4.49      3.20 o 
  -1   4  15       18.33       18.32      3.31 o 
   0   4  15        5.47        4.07      2.29 o 
   1   4  15        1.47        3.35      1.74 o 
   2   4  15      211.11      203.16      6.64 o 
   3   4  15       99.27       88.91      4.58 o 
   4   4  15       15.10       15.18      5.43 o 
  -4   5  15       12.72        6.08      2.87 o 
  -3   5  15      135.29      140.73      5.75 o 
  -2   5  15        2.61       -0.18      4.55 o 
  -1   5  15      288.84      281.63     26.90 o 
   0   5  15        1.54       -0.36      2.26 o 
   1   5  15      117.93      116.66     11.11 o 
   2   5  15       43.12       44.72      3.91 o 
   3   5  15        7.34        5.50      2.59 o 
   4   5  15        7.55        6.30      8.64 o 
  -4   6  15        0.38       -3.15      2.53 o 
  -3   6  15       42.12       38.93      4.20 o 
  -2   6  15        9.17        7.32      2.66 o 
  -1   6  15       18.46       13.97      3.53 o 
   0   6  15       33.27       29.23      4.34 o 
   1   6  15        3.70        5.72      3.19 o 
   2   6  15       22.74       26.36      4.21 o 
   3   6  15        4.41        0.26      2.55 o 
  -3   7  15       10.96       11.65      3.14 o 
  -2   7  15       62.01       68.56      4.71 o 
  -1   7  15        4.98        9.48      4.60 o 
   0   7  15        1.57       -1.88      2.67 o 
   1   7  15       12.28        7.33      5.48 o 
   2   7  15        2.17       -2.54      2.77 o 
   3   7  15        1.27       -2.68      4.80 o 
  -2   8  15        9.55        9.67      3.17 o 
  -1   8  15       78.40       79.05     11.39 o 
   0   8  15        9.09        8.18      3.79 o 
   1   8  15        6.31       -0.37      3.28 o 
   2   8  15       11.05       10.17      3.76 o 
  -4   0  16      349.05      313.78     15.49 o 
  -2   0  16      461.10      461.44     20.10 o 
   0   0  16      290.45      268.70      7.47 o 
   2   0  16       71.59       69.98      6.60 o 
   4   0  16       96.98       90.75      8.45 o 
  -5   1  16       19.00       19.42      4.96 o 
  -4   1  16       24.10       15.76      4.15 o 
  -3   1  16        4.87        3.67      3.42 o 
  -2   1  16      294.78      285.12      6.93 o 
  -1   1  16      156.17      163.96      4.15 o 
   0   1  16        3.37        3.62      1.26 o 
   1   1  16       33.93       38.67      2.57 o 
   2   1  16      834.02      845.04     34.32 o 
   3   1  16       84.13       78.31     11.27 o 
   4   1  16        9.39       12.28      3.79 o 
   5   1  16       28.12       30.82      5.23 o 
  -5   2  16       52.20       64.01      8.11 o 
  -4   2  16       15.33       11.93      3.78 o 
  -3   2  16        9.80        1.26      3.44 o 
  -2   2  16      212.84      189.03      7.61 o 
  -1   2  16       42.13       39.39      2.32 o 
   0   2  16        2.26        0.08      1.21 o 
   1   2  16      136.98      133.20      4.46 o 
   2   2  16       28.51       33.62      3.14 o 
   3   2  16      128.92      119.44      6.31 o 
   4   2  16       12.66        8.54      3.58 o 
   5   2  16        1.69        3.81      3.61 o 
  -5   3  16       45.62       46.92      5.97 o 
  -4   3  16        6.57        3.22      3.45 o 
  -3   3  16       86.53       83.13      6.39 o 
  -2   3  16       37.87       43.86      6.28 o 
  -1   3  16        0.05       -2.52      1.68 o 
   0   3  16       17.58       21.72      2.13 o 
   1   3  16       15.14       16.01      2.30 o 
   2   3  16        1.86        5.12      2.10 o 
   3   3  16        0.12       -1.16      2.73 o 
   4   3  16       15.46       15.38      4.17 o 
  -5   4  16       53.95       65.58      8.39 o 
  -4   4  16       21.04       18.61      4.56 o 
  -3   4  16        5.28        8.68      3.47 o 
  -2   4  16      237.07      240.56     18.69 o 
  -1   4  16       42.59       45.46      3.70 o 
   0   4  16        0.17       -1.32      1.92 o 
   1   4  16      103.35       91.62      4.99 o 
   2   4  16       51.38       57.01      3.67 o 
   3   4  16        4.75        3.66      3.10 o 
   4   4  16        0.63        1.62      3.18 o 
  -4   5  16        0.28       -3.52      2.34 o 
  -3   5  16       88.11       83.66      6.15 o 
  -2   5  16       17.62       14.35      3.59 o 
  -1   5  16        7.18        6.14      2.51 o 
   0   5  16        1.04       -3.20      2.13 o 
   1   5  16      117.76      104.67      8.31 o 
   2   5  16      139.29      128.18      5.25 o 
   3   5  16       37.06       39.61      4.24 o 
   4   5  16       14.86       21.77      4.69 o 
  -4   6  16        3.71        4.44      3.11 o 
  -3   6  16        6.74        6.55      2.81 o 
  -2   6  16      112.99      119.51      8.30 o 
  -1   6  16       17.16        6.95      3.17 o 
   0   6  16        2.29        2.16      2.83 o 
   1   6  16        0.05       -2.06      2.35 o 
   2   6  16        2.12        0.34      3.20 o 
   3   6  16        0.42       -2.91      2.31 o 
  -3   7  16       19.11       21.25      3.69 o 
  -2   7  16        0.96       -2.82      2.15 o 
  -1   7  16        7.77        6.92      4.42 o 
   0   7  16        1.77        2.41      2.88 o 
   1   7  16        0.42       -2.04      2.80 o 
   2   7  16       18.05       18.01      3.98 o 
  -2   8  16        7.94       -3.47      3.40 o 
  -1   8  16        0.46        2.77      3.27 o 
   0   8  16        3.51        2.76      3.27 o 
   1   8  16       11.37        7.57      3.83 o 
  -5   0  17      148.55      163.76     12.18 o 
  -3   0  17      276.95      295.29     14.49 o 
  -1   0  17       28.60       32.92      3.50 o 
   1   0  17        0.01       -0.95      1.48 o 
   3   0  17      157.80      171.38     10.61 o 
  -5   1  17        2.04       -3.55      3.30 o 
  -4   1  17      130.79      119.51      7.19 o 
  -3   1  17       12.77        8.03      3.48 o 
  -2   1  17     1169.31     1179.21     15.91 o 
  -1   1  17      593.83      610.16      9.51 o 
   0   1  17       39.40       38.61      2.29 o 
   1   1  17        6.66        7.22      1.88 o 
   2   1  17      283.95      294.93      9.36 o 
   3   1  17       26.81       34.06      4.54 o 
   4   1  17       56.45       66.00      7.47 o 
  -5   2  17       14.05        9.86      6.15 o 
  -4   2  17      104.54       97.08      6.50 o 
  -3   2  17       14.08       15.58      3.86 o 
  -2   2  17      317.40      339.72     10.74 o 
  -1   2  17        5.52        5.01      1.64 o 
   0   2  17       26.33       25.22      2.20 o 
   1   2  17        1.65        0.64      1.50 o 
   2   2  17       30.94       41.09      4.57 o 
   3   2  17       21.14       22.09      4.05 o 
   4   2  17       37.23       42.23      5.60 o 
  -5   3  17        0.70       -0.67      3.52 o 
  -4   3  17       10.53        5.08      7.21 o 
  -3   3  17       75.65       61.62      5.27 o 
  -2   3  17     1027.23     1058.61     24.10 o 
  -1   3  17        4.75        0.95      1.99 o 
   0   3  17       75.38       82.95      3.73 o 
   1   3  17        1.39        0.17      1.72 o 
   2   3  17      198.79      186.34      6.04 o 
   3   3  17      105.10      108.00      6.33 o 
   4   3  17        8.51       12.13      5.57 o 
  -4   4  17        7.03        2.62      3.58 o 
  -3   4  17      132.62      123.42     14.25 o 
  -2   4  17       13.37       17.10      3.88 o 
  -1   4  17       17.50       11.30      2.65 o 
   0   4  17      157.36      156.86     15.60 o 
   1   4  17        3.15        3.35      1.95 o 
   2   4  17       49.17       55.31      4.02 o 
   3   4  17       65.98       57.82      4.95 o 
   4   4  17       19.57       19.12      4.35 o 
  -4   5  17        3.21       -2.03      3.74 o 
  -3   5  17       21.83       25.88      7.80 o 
  -2   5  17        5.49        5.89      3.34 o 
  -1   5  17       58.05       63.77      4.00 o 
   0   5  17        4.09        1.51      2.78 o 
   1   5  17       42.30       51.86      5.19 o 
   2   5  17        0.11        3.43      2.51 o 
   3   5  17        0.10       -2.27      2.30 o 
  -3   6  17        9.52       10.11      4.07 o 
  -2   6  17        9.68       10.30      3.99 o 
  -1   6  17       23.03       21.09      4.69 o 
   0   6  17        4.86        1.71      2.91 o 
   1   6  17        6.27        4.51      3.24 o 
   2   6  17        1.69        0.76      2.74 o 
   3   6  17        4.82       -1.09      2.95 o 
  -3   7  17        1.75       -2.58      2.49 o 
  -2   7  17        5.11        2.61      3.31 o 
  -1   7  17       11.95       14.99      3.86 o 
   0   7  17       21.32       26.49      4.73 o 
   1   7  17       20.32       14.24      3.92 o 
   2   7  17       62.89       63.94      5.25 o 
  -1   8  17        7.11        3.17      3.26 o 
   0   8  17        3.35        1.22      3.37 o 
   1   8  17       21.65       24.55      4.84 o 
  -4   0  18       20.13       26.48      7.10 o 
  -2   0  18       17.43       19.14      3.74 o 
   0   0  18      175.15      159.86      5.89 o 
   2   0  18      198.94      184.04     10.62 o 
   4   0  18       17.41       18.32      6.03 o 
  -5   1  18        4.89        2.79      3.62 o 
  -4   1  18       28.30       34.61      6.57 o 
  -3   1  18        0.03       -4.05      2.70 o 
  -2   1  18     1658.25     1683.67     21.38 o 
  -1   1  18       38.44       48.44      2.88 o 
   0   1  18        1.59        1.03      1.40 o 
   1   1  18       25.70       27.70      2.78 o 
   2   1  18       11.57       18.99      3.55 o 
   3   1  18       42.41       51.69      5.55 o 
   4   1  18       22.54       35.14      5.40 o 
  -5   2  18        0.25       -3.57      3.67 o 
  -4   2  18        1.96        4.77      3.62 o 
  -3   2  18      117.78      102.22      6.37 o 
  -2   2  18      250.67      276.75      7.74 o 
  -1   2  18       17.84       16.76      3.35 o 
   0   2  18       31.25       38.81      2.75 o 
   1   2  18       51.34       53.04      3.20 o 
   2   2  18       16.33       23.06      3.80 o 
   3   2  18        6.76       14.82      3.87 o 
   4   2  18       43.41       46.82      6.91 o 
  -4   3  18       17.17        7.84      4.07 o 
  -3   3  18       14.61       20.06      4.49 o 
  -2   3  18       26.12       32.81      4.58 o 
  -1   3  18       17.09       14.97      2.89 o 
   0   3  18      107.07       97.08      4.13 o 
   1   3  18       13.16        7.53      2.20 o 
   2   3  18       23.15       29.31      3.31 o 
   3   3  18       92.27       92.06      6.10 o 
   4   3  18       36.12       37.84      5.73 o 
  -4   4  18        7.29        9.00      3.88 o 
  -3   4  18       10.79       10.53      3.93 o 
  -2   4  18       11.54       10.74      3.61 o 
  -1   4  18      110.41      105.08      7.78 o 
   0   4  18       40.86       34.09      6.27 o 
   1   4  18        6.41        4.25      2.13 o 
   2   4  18       99.50       95.82      4.70 o 
   3   4  18        5.27        1.01      3.03 o 
   4   4  18        0.10        2.02      3.31 o 
  -4   5  18       16.44       17.98      4.73 o 
  -3   5  18        2.85       -3.53      3.52 o 
  -2   5  18       41.41       37.07      5.01 o 
  -1   5  18       14.99        9.88      3.40 o 
   0   5  18        2.03       -0.03      3.06 o 
   1   5  18        0.52        0.58      2.42 o 
   2   5  18        1.71       -2.84      2.48 o 
   3   5  18       22.53       27.76      5.03 o 
  -3   6  18        2.05       -0.92      6.74 o 
  -2   6  18        8.62        7.44      3.83 o 
  -1   6  18       37.01       35.66      7.74 o 
   0   6  18       87.42       88.97      5.90 o 
   1   6  18        3.34        1.68      2.86 o 
   2   6  18        4.40        1.07      3.10 o 
   3   6  18        3.52        3.56      3.56 o 
  -2   7  18        3.63        2.70      3.60 o 
  -1   7  18       18.61       17.96      4.27 o 
   0   7  18        0.00       -2.14      2.77 o 
   1   7  18        9.60        8.57      3.63 o 
   2   7  18        4.35        2.37      3.42 o 
  -5   0  19       72.77       75.56      9.57 o 
  -3   0  19        0.07       -3.97      3.66 o 
  -1   0  19      936.01      938.03     19.08 o 
   1   0  19        0.07       -2.26      3.34 o 
   3   0  19      116.05      107.45      9.05 o 
  -5   1  19       21.21       22.65      5.33 o 
  -4   1  19        2.02       -1.08      3.21 o 
  -3   1  19       58.87       59.40      5.50 o 
  -2   1  19        0.75        4.88      3.14 o 
  -1   1  19      178.04      192.49      5.10 o 
   0   1  19        7.12        2.53      3.70 o 
   1   1  19       11.07       12.20      3.35 o 
   2   1  19        0.46        0.06      2.40 o 
   3   1  19      142.55      144.66     10.40 o 
   4   1  19       40.16       36.20      5.40 o 
  -4   2  19      180.49      201.11     15.21 o 
  -3   2  19       58.85       55.53      6.18 o 
  -2   2  19       82.55       80.85      4.41 o 
  -1   2  19        0.01       -1.51      2.19 o 
   0   2  19        0.07       -2.23      2.19 o 
   1   2  19       17.10       17.54      2.55 o 
   2   2  19      105.81      100.86      5.85 o 
   3   2  19       18.94       19.94      4.10 o 
   4   2  19        0.42        1.23      3.20 o 
  -4   3  19        1.00        1.19      4.12 o 
  -3   3  19        4.13        5.36      3.18 o 
  -2   3  19       34.26       35.09      3.81 o 
  -1   3  19        5.28        7.48      2.85 o 
   0   3  19       39.54       48.58      4.43 o 
   1   3  19        0.40       -1.76      1.80 o 
   2   3  19       85.83       77.30      5.28 o 
   3   3  19        0.90        2.68      3.33 o 
   4   3  19        3.12       -0.17      3.36 o 
  -4   4  19       19.73       31.29      5.38 o 
  -3   4  19        0.07       -2.80      2.87 o 
  -2   4  19       88.46       93.25      6.12 o 
  -1   4  19       68.20       65.94      4.13 o 
   0   4  19       20.85       16.12      3.65 o 
   1   4  19        7.07        3.18      2.93 o 
   2   4  19        0.60       -1.93      2.10 o 
   3   4  19       21.51       20.25      4.42 o 
  -3   5  19       18.26       17.72      7.58 o 
  -2   5  19        0.50        2.61      3.35 o 
  -1   5  19       62.01       60.38      5.08 o 
   0   5  19        4.71        2.12      2.88 o 
   1   5  19        0.79       -0.47      2.51 o 
   2   5  19        3.15        1.94      3.09 o 
   3   5  19       30.00       44.53      6.18 o 
  -3   6  19        3.96        4.95      3.80 o 
  -2   6  19        2.42        4.11      3.59 o 
  -1   6  19       50.87       54.65     12.93 o 
   0   6  19        1.46       -1.48      2.74 o 
   1   6  19        0.04       -3.75      2.50 o 
   2   6  19        0.04       -1.47      3.17 o 
  -2   7  19        0.98        6.58      5.10 o 
  -1   7  19       27.06       28.12      5.91 o 
   0   7  19        0.06       -2.87      2.81 o 
   1   7  19        1.30        2.83      3.36 o 
  -4   0  20       33.77       39.09      8.34 o 
  -2   0  20       52.59       51.84      4.55 o 
   0   0  20      134.49      126.22      5.74 o 
   2   0  20        0.34        4.07      3.93 o 
   4   0  20       13.44       15.29      5.98 o 
  -4   1  20       64.61       69.98      6.64 o 
  -3   1  20        0.17       -1.69      2.25 o 
  -2   1  20       30.54       35.22      3.70 o 
  -1   1  20      175.79      192.01      5.26 o 
   0   1  20       99.95       99.75      3.79 o 
   1   1  20        0.60        1.10      2.64 o 
   2   1  20       20.79       20.74      3.97 o 
   3   1  20        4.83       10.90      3.54 o 
   4   1  20       47.63       57.52      9.78 o 
  -4   2  20       15.45       12.89      4.56 o 
  -3   2  20        1.24       -2.31      2.94 o 
  -2   2  20        9.96        8.40      2.72 o 
  -1   2  20      677.20      674.75     12.94 o 
   0   2  20        0.03       -1.84      1.88 o 
   1   2  20       84.63       85.66      4.14 o 
   2   2  20        3.87        2.48      2.79 o 
   3   2  20      171.94      172.32      8.11 o 
   4   2  20        3.63        3.90      3.77 o 
  -4   3  20        3.49        4.12      3.90 o 
  -3   3  20      151.70      140.83      7.56 o 
  -2   3  20      148.24      136.77      6.64 o 
  -1   3  20      363.72      360.85     10.61 o 
   0   3  20        0.73       -1.94      2.48 o 
   1   3  20        1.72       -2.52      1.77 o 
   2   3  20       16.98       20.24      4.06 o 
   3   3  20        9.11       11.59      3.81 o 
  -4   4  20        7.99        5.78      6.00 o 
  -3   4  20        0.11        0.44      6.04 o 
  -2   4  20        4.16        2.81      2.74 o 
  -1   4  20       14.82       16.66      3.76 o 
   0   4  20       88.52       78.02      5.31 o 
   1   4  20        2.47        4.37      3.11 o 
   2   4  20        1.88        0.91      2.89 o 
   3   4  20       32.03       33.76      5.21 o 
  -3   5  20        1.66       -1.66      3.41 o 
  -2   5  20       71.43       76.50      4.77 o 
  -1   5  20       15.41       10.69      3.50 o 
   0   5  20       14.16        9.03      3.42 o 
   1   5  20        4.37        0.95      2.99 o 
   2   5  20        5.58        2.07      3.90 o 
  -2   6  20       46.35       52.11      7.53 o 
  -1   6  20        0.02        1.55      3.20 o 
   0   6  20        2.88        2.52      2.97 o 
   1   6  20        3.10        0.49      3.19 o 
   2   6  20       36.88       46.75      5.62 o 
  -1   7  20       19.29       29.09      6.43 o 
   0   7  20        3.90       -0.12      3.66 o 
  -3   0  21       39.67       47.33      8.14 o 
  -1   0  21     1532.07     1609.96     29.62 o 
   1   0  21       60.01       74.82      7.45 o 
   3   0  21       56.92       68.40      7.99 o 
  -4   1  21       26.43       28.85      5.21 o 
  -3   1  21        1.75       -2.58      2.86 o 
  -2   1  21       98.68       93.55      4.64 o 
  -1   1  21      184.50      197.24      5.34 o 
   0   1  21       17.28       16.34      3.01 o 
   1   1  21       44.61       59.06      7.09 o 
   2   1  21       11.75        6.32      3.39 o 
   3   1  21       38.50       45.37      5.67 o 
  -4   2  21       44.88       53.42     10.25 o 
  -3   2  21        5.00        4.82      2.66 o 
  -2   2  21       11.79       11.76      2.76 o 
  -1   2  21      132.32      138.18      8.00 o 
   0   2  21      119.03      118.93      5.00 o 
   1   2  21        0.69       -1.29      2.41 o 
   2   2  21       20.93       15.65      4.01 o 
   3   2  21        0.67        4.55      3.46 o 
  -4   3  21        4.37        4.65      3.75 o 
  -3   3  21        1.71       -0.69      3.18 o 
  -2   3  21       23.46       26.76      3.73 o 
  -1   3  21       10.65       24.21      4.91 o 
   0   3  21       11.99        7.23      3.04 o 
   1   3  21        9.27        5.50      2.87 o 
   2   3  21       13.33       18.91      4.26 o 
   3   3  21       14.19       16.02      4.86 o 
  -3   4  21        0.35       -4.43      3.33 o 
  -2   4  21       53.63       54.34      4.72 o 
  -1   4  21       71.01       71.95      5.42 o 
   0   4  21       10.91        7.95      3.27 o 
   1   4  21       51.69       58.98      5.37 o 
   2   4  21        3.97        5.92      4.85 o 
   3   4  21        9.15        4.69      3.86 o 
  -3   5  21       24.54       27.99      5.33 o 
  -2   5  21       10.14        8.19      3.24 o 
  -1   5  21        1.38        1.40      3.07 o 
   0   5  21        7.54        7.07      3.60 o 
   1   5  21        0.28       -1.61      2.85 o 
   2   5  21        2.08        1.37      4.51 o 
  -2   6  21        0.00        0.16      2.94 o 
  -1   6  21       10.79       13.93      4.17 o 
   0   6  21        6.79        3.04      3.42 o 
   1   6  21        6.14        4.39      3.66 o 
  -4   0  22      104.48      109.51     10.35 o 
  -2   0  22       52.00       52.94      5.19 o 
   0   0  22       37.40       32.62      6.30 o 
   2   0  22       14.27       11.76      5.29 o 
  -4   1  22        4.58        2.33      4.11 o 
  -3   1  22        7.84        8.49      2.93 o 
  -2   1  22       19.27       25.84      3.45 o 
  -1   1  22        0.34        5.65      2.05 o 
   0   1  22        3.10       -0.89      2.25 o 
   1   1  22        1.04       -2.95      2.78 o 
   2   1  22        2.08        1.57      2.98 o 
   3   1  22       35.57       40.11      5.43 o 
  -4   2  22       10.88        7.77      4.46 o 
  -3   2  22       18.89       26.40      3.79 o 
  -2   2  22       12.52       10.52      2.94 o 
  -1   2  22      126.23      111.62      6.51 o 
   0   2  22      320.97      321.59     10.37 o 
   1   2  22        4.48        4.43      2.93 o 
   2   2  22        2.51        0.09      3.06 o 
   3   2  22        5.48        5.62      3.72 o 
  -3   3  22       51.84       61.66      4.89 o 
  -2   3  22        4.56        1.89      2.53 o 
  -1   3  22       82.02       84.50      5.74 o 
   0   3  22       14.04       16.10      3.68 o 
   1   3  22        6.03        3.44      3.06 o 
   2   3  22        0.00       -4.95      3.30 o 
   3   3  22        5.96       10.71      4.13 o 
  -3   4  22       30.01       35.69      9.57 o 
  -2   4  22        1.33       -1.32      2.55 o 
  -1   4  22       26.00       22.40      4.91 o 
   0   4  22        3.69        3.69      3.02 o 
   1   4  22        2.63        2.10      2.96 o 
   2   4  22        0.08       -3.88      4.68 o 
  -2   5  22        3.70        4.46      3.53 o 
  -1   5  22        2.05        0.94      3.36 o 
   0   5  22       33.93       35.57      5.18 o 
   1   5  22       20.58       20.20      4.36 o 
  -1   6  22        0.80        3.97      3.44 o 
   0   6  22        2.91        3.11      3.63 o 
  -3   0  23        0.59       -2.94      4.16 o 
  -1   0  23       13.42       17.01      3.69 o 
   1   0  23        7.20        4.84      4.32 o 
   3   0  23       27.75       23.32      7.40 o 
  -3   1  23       47.12       54.99      6.23 o 
  -2   1  23       51.76       60.02      4.70 o 
  -1   1  23        4.65        4.37      2.39 o 
   0   1  23       50.78       60.05      4.20 o 
   1   1  23        0.01       -3.61      2.41 o 
   2   1  23        1.48        1.47      3.99 o 
   3   1  23        0.02        3.58      3.26 o 
  -3   2  23        1.68        2.72      2.55 o 
  -2   2  23       13.08        9.18      5.23 o 
  -1   2  23        3.19        4.84      3.13 o 
   0   2  23      155.08      167.79      7.55 o 
   1   2  23        0.43       -1.78      2.72 o 
   2   2  23        1.64        0.32      3.27 o 
  -3   3  23        0.40        0.22      2.58 o 
  -2   3  23        5.65        4.24      2.76 o 
  -1   3  23        2.95        5.20      3.08 o 
   0   3  23        5.44        3.68      4.26 o 
   1   3  23       73.89       67.83      7.84 o 
   2   3  23        5.59        3.50      6.13 o 
  -2   4  23       48.99       63.60      6.34 o 
  -1   4  23        3.26        8.40      3.63 o 
   0   4  23      153.49      158.56      8.80 o 
   1   4  23        1.42       -0.44      3.96 o 
   2   4  23        2.90        1.68      5.54 o 
  -2   5  23        0.46        3.48      3.63 o 
  -1   5  23      120.96      120.78      7.24 o 
   0   5  23        8.07        8.70      3.77 o 
   1   5  23        1.52        1.42      3.30 o 
  -2   0  24       21.82       22.38      6.30 o 
   0   0  24      325.80      309.04     14.54 o 
   2   0  24        3.72        2.92      4.99 o 
  -3   1  24        3.42        5.19      3.64 o 
  -2   1  24       12.61       12.63      3.17 o 
  -1   1  24        3.25        1.46      2.25 o 
   0   1  24       62.90       62.37      5.10 o 
   1   1  24       47.52       52.65      6.63 o 
   2   1  24       33.34       39.48      6.78 o 
  -3   2  24       22.45       25.10      4.22 o 
  -2   2  24        6.86        7.37      2.94 o 
  -1   2  24       11.29        9.93      3.49 o 
   0   2  24       78.79       87.49      5.74 o 
   1   2  24        1.47        2.53      3.35 o 
   2   2  24        8.81        7.43      3.87 o 
  -2   3  24       27.19       29.07      4.08 o 
  -1   3  24       18.26       15.25      3.86 o 
   0   3  24       57.23       64.66      5.59 o 
   1   3  24        0.02        2.89      4.63 o 
   2   3  24        0.39       -3.96      3.14 o 
  -2   4  24       15.59       18.61      4.61 o 
  -1   4  24        1.51        2.09      3.42 o 
   0   4  24        1.27        7.38      3.64 o 
   1   4  24        0.02       -5.43      3.86 o 
  -3   0  25       18.13       21.12      6.58 o 
  -1   0  25        5.35        8.79      3.15 o 
   1   0  25       59.46       75.60      8.10 o 
  -2   1  25       29.12       34.05      3.99 o 
  -1   1  25        6.75        4.81      2.95 o 
   0   1  25      104.44       98.49      6.25 o 
   1   1  25        5.78        4.59      3.44 o 
   2   1  25       12.27       13.02      4.33 o 
  -2   2  25        1.31       -1.48      2.42 o 
  -1   2  25        6.80        8.42      4.88 o 
   0   2  25        2.27        0.74      4.47 o 
   1   2  25       18.91       16.97      6.14 o 
  -2   3  25        4.92        9.98      6.42 o 
  -1   3  25        4.49        0.68      3.04 o 
   0   3  25       50.50       66.35      7.46 o 
   1   3  25       31.70       29.59      7.22 o 
  -1   4  25        3.50        2.34      3.32 o 
   0   4  25        0.00        7.16      3.76 o 
  -2   0  26       31.03       41.71      7.93 o 
   0   0  26        7.98        8.92      5.53 o 
  -2   1  26        7.32       11.38      3.95 o 
  -1   1  26        0.99       -2.26      2.80 o 
   0   1  26        1.73       -4.84      3.94 o 
   1   1  26        2.82        6.02      3.63 o 
  -1   2  26       35.20       51.51      6.33 o 
   0   2  26        5.13        3.45      4.62 o 
   1   2  26        0.68        0.55      5.65 o 
                                                 
